# Supplementary material for: Custom 4-Plex DiLeu Isobaric Labels Enable Relative Quantification of Urinary Proteins in Men with Lower Urinary Tract Symptoms (LUTS)
Source: PLoS One. 2015 Aug 12;10(8):e0135415. doi: 10.1371/journal.pone.0135415 (PMC4534462; doi:10.1371/journal.pone.0135415)
Supplement: S2 File — (XLSX) [file pone.0135415.s002.xlsx]

## Sheet: Sheet1
Accession	Name	Gene names (primary )	1-7-12-3	11-26-28-14	20-45-27-30	29-33-15-16	31-32-37-40	39-44-46-49	41-42-43-48	4-47-10-18	50-17-19-35	9-21-25-6	1-7-12-3	11-26-28-14	20-45-27-30	29-33-15-16	31-32-37-40	39-44-46-49	41-42-43-48	4-47-10-18	50-17-19-35	9-21-25-6		T-test	Average A	Average C	Ratio	CV A	CV C
			A	A	A	A	A	A	A	A	A	A	C	C	C	C	C	C	C	C	C	C
P01834	Ig kappa chain C region OS=Homo sapiens GN=IGKC PE=1 SV=1 - [IGKC_HUMAN]	IGKC	0.713521	0.965553	1.0345	1.10573	1.03733	1.02312	0.77872	0.877521	0.509525	1.19676	1.28551	1.03662	1.15683	0.893912	0.817723	0.913887	1.52707	1.26856	2.47326	0.791556		0.113569	0.924228	1.21649	0.759747	22.3315	41.1431
P02768	Serum albumin OS=Homo sapiens GN=ALB PE=1 SV=2 - [ALBU_HUMAN]	ALB	1.10905	1.3255	0.799298	1.11337	1.01202	1.2938	1.11022	0.682314	1.05041	1.11585	0.875806	0.705532	2.25909	0.875676	0.979974	0.671846	0.729428	0.706982	0.944065	0.938746		0.574911	1.06118	0.968714	1.09545	18.5577	48.2614
P02042	Hemoglobin subunit delta OS=Homo sapiens GN=HBD PE=1 SV=2 - [HBD_HUMAN]	HBD			0.969008			1.12682	1.13461		1.11186				0.828294			0.561541	0.629518		0.81521			0.00501322	1.08558	0.708641	1.53191	7.21127	18.8575
P68871	Hemoglobin subunit beta OS=Homo sapiens GN=HBB PE=1 SV=2 - [HBB_HUMAN]	HBB	1.02937		0.947055	0.93234	1.05015	1.16191	1.16953	1.23224	0.808683	0.832365	0.985339		0.78114	1.08363	0.869783	0.479315	0.556909	0.858039	1.5907	1.1293		0.462688	1.01818	0.926017	1.09953	14.7885	35.7355
P0CG48	Polyubiquitin-C OS=Homo sapiens GN=UBC PE=1 SV=3 - [UBC_HUMAN]	UBC	0.997376	0.968877	1.05409	1.04061	0.962256	0.979544	0.962214	0.984207	1.10736	0.884534	1.01063	1.03346	0.85136	0.953814	1.11842	1.0347	1.07137	1.14776	0.785699	1.08747		0.715979	0.994107	1.00947	0.984784	6.14467	11.4527
P06702	Protein S100-A9 OS=Homo sapiens GN=S100A9 PE=1 SV=1 - [S10A9_HUMAN]	S100A9	1.22907	0.854265	1.0043	1.19085	1.06723	1.10522	1.20676	0.557509	0.853054	0.965061	0.746375	1.1058	1.13502	0.771383	0.838525	0.697765	0.462053	1.96745	1.333	1.05164		0.960149	1.00333	1.0109	0.992512	20.6675	41.724
P05109	Protein S100-A8 OS=Homo sapiens GN=S100A8 PE=1 SV=1 - [S10A8_HUMAN]	S100A8	1.33959			0.888652	0.986335	1.10291	1.2271	0.528648	0.760135		0.608366			1.13058	1.05885	0.838268	0.422113	1.93694	1.46889			0.693915	0.976196	1.06629	0.915509	28.5425	48.4442
P69905	Hemoglobin subunit alpha OS=Homo sapiens GN=HBA1 PE=1 SV=2 - [HBA_HUMAN]	HBA1; HBA2	1.07826	1.31148	0.962031	0.782027	1.02633	1.11871	1.17698	0.851402	0.593753	0.903492	0.913314	0.73048	0.457555	1.24255	0.94669	0.645693	0.537604	1.40509	2.18652	1.05414		0.859689	0.980447	1.01196	0.968856	21.254	50.4825
P01857	Ig gamma-1 chain C region OS=Homo sapiens GN=IGHG1 PE=1 SV=1 - [IGHG1_HUMAN]	IGHG1	0.920164	1.20643	0.978713	0.919195	1.04323	1.21743	1.13054	0.843818	0.987852	1.06584	1.06194	0.799966	1.21596	1.1002	0.890641	0.686395	0.644464	1.20692	1.07615	0.941492		0.377416	1.03132	0.962413	1.0716	12.1459	21.2139
O76070	Gamma-synuclein OS=Homo sapiens GN=SNCG PE=1 SV=2 - [SYUG_HUMAN]	SNCG			0.981155			1.10083		0.864533					0.683688			0.798739		1.04619				0.343828	0.982173	0.842873	1.16527	12.0296	21.9769
P01623	Ig kappa chain V-III region WOL OS=Homo sapiens PE=1 SV=1 - [KV305_HUMAN]							1.04698										0.675817						#DIV/0!	1.04698	0.675817	1.5492	#DIV/0!	#DIV/0!
P61970	Nuclear transport factor 2 OS=Homo sapiens GN=NUTF2 PE=1 SV=1 - [NTF2_HUMAN]	NUTF2	0.945584	1.06193	1.01567	0.802912	1.01145	0.98569	0.991587	0.993833	0.958564	0.960249	1.06625	0.945618	0.856382	1.22663	0.980495	1.04483	1.03949	0.948417	0.990798	1.01472		0.319371	0.972746	1.01136	0.961818	7.03933	9.60643
P0CG05	Ig lambda-2 chain C regions OS=Homo sapiens GN=IGLC2 PE=1 SV=1 - [LAC2_HUMAN]	IGLC2	0.905903	0.295595	0.920137	0.394392	0.974821	1.16253	0.929244	1.27473	1.12086	1.68497	1.22342	1.58841	1.70249	1.71059	1.13908	0.634307	1.16318	0.752933	0.834382	0.593218		0.378148	0.966318	1.1342	0.85198	41.6544	37.7297
P55000	Secreted Ly-6/uPAR-related protein 1 OS=Homo sapiens GN=SLURP1 PE=1 SV=2 - [SLUR1_HUMAN]	SLURP1	0.914617	0.639094	1.05722	1.04978	0.990441	0.871484	0.905298	1.02174	1.09206	0.982962	1.08285	1.32806	0.75847	0.942642	1.03272	1.2574	1.23501	1.14896	0.813328	0.979634		0.167266	0.952471	1.05791	0.900335	13.8013	17.8959
P10451	Osteopontin OS=Homo sapiens GN=SPP1 PE=1 SV=1 - [OSTP_HUMAN]	SPP1	1.03996	1.23742	0.955133	0.844443	1.01255	0.902937	1.01578	1.11014	1.05093	0.901473	0.945864	0.798798	1.31692	1.17612	0.9717	1.18175	0.93748	0.867028	0.784907	1.07286		0.979569	1.00708	1.00534	1.00172	11.3668	17.5941
P07998	Ribonuclease pancreatic OS=Homo sapiens GN=RNASE1 PE=1 SV=4 - [RNAS1_HUMAN]	RNASE1	0.88329	1.20326	1.02351	0.978229	1.01654	0.949137	0.88078	1.05018	0.974689	0.966125	1.10249	0.813098	0.965099	1.0253	0.916472	1.10239	1.31213	0.949806	0.966918	1.00567		0.657119	0.992574	1.01594	0.977004	9.30625	13.2583
P02787	Serotransferrin OS=Homo sapiens GN=TF PE=1 SV=3 - [TRFE_HUMAN]	TF	1.05531	1.09134	0.839705	1.05574	1.02611	1.2605	0.994925	0.736608	1.03948	1.21745	0.928764	0.907477	2.02416	0.948062	0.942753	0.733581	1.03872	0.739912	0.991419	0.870337		0.881893	1.03172	1.01252	1.01896	15.048	36.4216
P07288	Prostate-specific antigen OS=Homo sapiens GN=KLK3 PE=1 SV=2 - [KLK3_HUMAN]	KLK3	0.841431	1.10131	1.07392	0.651904	1.0668	1.03537	1.26778	1.22737	1.15286	1.34148	1.15359	0.882954	0.945311	1.40767	0.85548	0.914409	0.345111	0.718004	0.585365	0.827103		0.0761552	1.07602	0.8635	1.24612	18.9282	33.6216
P30086	Phosphatidylethanolamine-binding protein 1 OS=Homo sapiens GN=PEBP1 PE=1 SV=3 - [PEBP1_HUMAN]	PEBP1	0.981746	1.02412	0.99567	0.914661	1.01211	1.0057	1.01052	1.37504	1.02596	0.66175	1.00184	0.984887	0.670347	1.09338	0.974682	0.947986	0.948747	0.52514	0.97331	1.26874		0.476253	1.00073	0.938905	1.06585	17.1223	22.0199
A0M8Q6	Ig lambda-7 chain C region OS=Homo sapiens GN=IGLC7 PE=1 SV=2 - [LAC7_HUMAN]	IGLC7	0.62759	1.15652	0.976617	1.23414	1.01443	0.870334	0.904519	0.802976	1.0272	0.936931	1.30871	0.862704	1.23369	0.738328	0.917316	1.13442	1.17885	1.56941	0.348121	0.942906		0.580484	0.955127	1.02345	0.933246	18.0702	33.2317
P02760	Protein AMBP OS=Homo sapiens GN=AMBP PE=1 SV=1 - [AMBP_HUMAN]	AMBP	0.966482	0.945547	0.98924	1.03563	1.01901	1.01288	0.886659	0.916322	0.920454	1.09395	1.04969	1.04473	1.18402	0.964776	0.938603	0.991743	1.27885	1.09377	1.28621	0.89769		0.0703381	0.978616	1.07301	0.91203	6.50123	12.7725
P01622	Ig kappa chain V-III region Ti OS=Homo sapiens PE=1 SV=1 - [KV304_HUMAN]										1.00362										1.05225			#DIV/0!	1.00362	1.05225	0.953791	#DIV/0!	#DIV/0!
P01859	Ig gamma-2 chain C region OS=Homo sapiens GN=IGHG2 PE=1 SV=2 - [IGHG2_HUMAN]	IGHG2	0.808204	1.01362	0.85758	0.926782	1.01935	1.09174	1.13232	0.983342	1.0156	1.50893	1.1895	0.971055	1.83256	1.0957	0.958429	0.895983	0.742427	0.723382	0.983157	0.696129		0.827361	1.03575	1.00883	1.02668	18.6456	32.8145
Q03403	Trefoil factor 2 OS=Homo sapiens GN=TFF2 PE=1 SV=2 - [TFF2_HUMAN]	TFF2	0.957906	1.3863	0.931827	0.794602	1.0025	1.09412	1.03962	0.920469	1.15053	0.83096	1.04676	0.707722	1.41826	1.23231	0.983742	1.02312	0.96289	1.18303	0.573547	1.12254		0.880136	1.01088	1.02539	0.985849	16.9633	23.9464
P01861	Ig gamma-4 chain C region OS=Homo sapiens GN=IGHG4 PE=1 SV=1 - [IGHG4_HUMAN]	IGHG4	0.798686	0.90783	0.86858	1.02036			1.27229	0.88505	0.759964	1.13366	1.17967	1.05984	1.77172	0.983265			0.279636	0.899467	1.67522	0.908032		0.454916	0.955803	1.09461	0.873193	18.2896	43.0377
P04206	Ig kappa chain V-III region GOL OS=Homo sapiens PE=1 SV=1 - [KV307_HUMAN]										0.972915										1.06766			#DIV/0!	0.972915	1.06766	0.911259	#DIV/0!	#DIV/0!
P01009	Alpha-1-antitrypsin OS=Homo sapiens GN=SERPINA1 PE=1 SV=3 - [A1AT_HUMAN]	SERPINA1	1.01638	0.989735	0.915412	1.11554	1.00765	1.20229	0.941957	0.858178	0.905199	1.08061	0.971881	0.986833	1.46328	0.877419	0.98899	0.826367	1.12871	0.876096	1.35165	0.94774		0.613898	1.00329	1.0419	0.962951	10.5439	20.2755
P25311	Zinc-alpha-2-glycoprotein OS=Homo sapiens GN=AZGP1 PE=1 SV=2 - [ZA2G_HUMAN]	AZGP1	1.06332	0.699022	1.05083	1.13928	1.05105	1.11212	0.873772	0.894426	0.932391	1.26539	0.985036	1.25087	1.11926	0.850877	0.879101	0.768262	1.39987	0.956794	1.24896	0.769738		0.866916	1.00816	1.02288	0.985614	15.9657	21.6032
P00995	Pancreatic secretory trypsin inhibitor OS=Homo sapiens GN=SPINK1 PE=1 SV=2 - [ISK1_HUMAN]	SPINK1	0.892819	1.01688	0.992058	1.04806	1.0165	0.951065	0.995977	0.981757	1.22294	0.934071	1.10752	0.986527	0.898246	0.942214	0.951429	1.09485	0.977404	1.0537	0.693766	1.03159		0.512283	1.00521	0.973724	1.03234	8.83198	12.2503
Q9UBC9	Small proline-rich protein 3 OS=Homo sapiens GN=SPRR3 PE=1 SV=2 - [SPRR3_HUMAN]	SPRR3		0.624682					1.21456	1.35567		0.416845		1.32439					0.614367	0.503478		1.52588		0.802547	0.902939	0.992029	0.910194	50.1759	51.2935
Q16270	Insulin-like growth factor-binding protein 7 OS=Homo sapiens GN=IGFBP7 PE=1 SV=1 - [IBP7_HUMAN]	IGFBP7	1.08367	1.19984	1.00406	0.866027	0.931766	0.870961	1.05105	1.09833	1.05975	0.796302	0.934289	0.837099	0.693132	1.15622	1.19475	1.18788	0.877655	0.81136	0.861846	1.16138		0.733374	0.996176	0.971561	1.02534	12.6712	19.1101
P02774	Vitamin D-binding protein OS=Homo sapiens GN=GC PE=1 SV=1 - [VTDB_HUMAN]	GC	1.04028	1.25517	0.970049	1.10939	1.0243	1.13408	1.12544	0.866082	1.0762	0.988053	0.949063	0.774399	1.24743	0.875149	0.942505	0.843792	0.66255	1.05162	0.951708	0.990728		0.0475242	1.0589	0.928894	1.13996	10.107	17.0746
P18136	Ig kappa chain V-III region HIC OS=Homo sapiens PE=2 SV=2 - [KV313_HUMAN]										1.04236										1.00245			#DIV/0!	1.04236	1.00245	1.03982	#DIV/0!	#DIV/0!
Q7Z5L0	Vitelline membrane outer layer protein 1 homolog OS=Homo sapiens GN=VMO1 PE=1 SV=1 - [VMO1_HUMAN]	VMO1	0.913346	1.12405	0.991579	0.809482	1.01503	1.01205	0.910327	1.13004	0.981048	0.868644	1.09799	0.898558	1.06374	1.21829	0.946488	1.0264	1.20191	0.984863	0.950839	1.13098		0.1266	0.97556	1.05201	0.927333	10.5993	10.4461
P01860	Ig gamma-3 chain C region OS=Homo sapiens GN=IGHG3 PE=1 SV=2 - [IGHG3_HUMAN]	IGHG3	0.91021	1.2257	1.04127	0.980477	1.07436	1.15696	1.0927	0.966479	0.981039	1.06659	1.08206	0.809481	0.989011	1.02595	0.773982	0.796157	0.72508	1.10587	1.20694	0.962586		0.1096	1.04958	0.947711	1.10749	9.04897	17.2357
P05452	Tetranectin OS=Homo sapiens GN=CLEC3B PE=1 SV=3 - [TETN_HUMAN]	CLEC3B	0.915357	1.05332	1.03442	1.00338	0.963693	0.996852	1.04252	1.04207	0.928846	1.0689	1.07544	0.963246	0.619271	0.995413	1.07587	0.969518	0.832736	0.86625	1.15282	0.979926		0.328328	1.00493	0.953049	1.05444	5.31491	15.8853
Q12805	EGF-containing fibulin-like extracellular matrix protein 1 OS=Homo sapiens GN=EFEMP1 PE=1 SV=2 - [FBLN3_HUMAN]	EFEMP1	0.979078	1.18825	1.03077	0.931073	1.01585	0.961483	0.935301	1.05661	1.11197	1.02025	1.01876	0.846073	0.937567	1.07752	0.907108	1.08483	1.15323	0.926903	0.865966	0.978271		0.303983	1.02306	0.979624	1.04434	7.86892	10.3705
P04745	Alpha-amylase 1 OS=Homo sapiens GN=AMY1A PE=1 SV=2 - [AMY1_HUMAN]	AMY1A; AMY1B; AMY1C	1.04751	0.819714	1.105	0.912435	1.01237	0.936705	0.871573	0.969595	1.03539	1.05092	0.99099	1.18496	0.86957	1.11121	0.971072	1.04893	1.30416	1.04922	0.706262	0.929261		0.511103	0.976122	1.01656	0.960217	9.23753	16.4075
P04746	Pancreatic alpha-amylase OS=Homo sapiens GN=AMY2A PE=1 SV=2 - [AMYP_HUMAN]	AMY2A	1.00173	0.980828	1.00117	0.852338	1.07832	0.844144	1.05431	1.18986	1.04847	0.970543	1.0131	1.02823	0.956346	1.17034	0.769257	1.33445	0.89993	0.846983	0.836068	1.0211		0.818432	1.00217	0.98758	1.01478	10.2392	17.084
P01876	Ig alpha-1 chain C region OS=Homo sapiens GN=IGHA1 PE=1 SV=2 - [IGHA1_HUMAN]	IGHA1	0.766368	1.13147	0.966844	0.937319	0.951012	1.07334	1.09562	0.999866	0.94827	1.01399	1.24601	0.888567	1.20461	1.07575	1.14662	0.902042	0.738791	0.872053	1.03504	1.01672		0.695482	0.98841	1.01262	0.976091	10.4135	15.9964
Q12907	Vesicular integral-membrane protein VIP36 OS=Homo sapiens GN=LMAN2 PE=1 SV=1 - [LMAN2_HUMAN]	LMAN2	0.967503	1.04265	1.00687	0.918793	1.06613	0.959248	0.915981	0.911913	0.96864	1.09505	1.02706	0.955358	1.22376	1.09961	0.792689	1.06925	1.21454	1.1613	1.02281	0.926891		0.199779	0.985277	1.04933	0.93896	6.61392	12.8672
P01833	Polymeric immunoglobulin receptor OS=Homo sapiens GN=PIGR PE=1 SV=4 - [PIGR_HUMAN]	PIGR	0.998783	1.05087	0.968936	0.922707	0.937701	0.963655	0.942684	1.14118	1.03002	1.02646	1.01084	0.964624	1.17049	1.09121	1.17583	1.0297	1.13184	0.879137	0.92294	1.00617		0.315041	0.998299	1.03828	0.961495	6.63783	9.836
P07911	Uromodulin OS=Homo sapiens GN=UMOD PE=1 SV=1 - [UROM_HUMAN]	UMOD	1.13464	0.954511	1.03682	0.727651	0.958145	0.916121	1.22756	1.102	1.11958	1.20754	0.873405	1.03703	1.15943	1.31152	1.15258	1.1671	0.575812	0.93967	0.70745	0.892559		0.522198	1.03846	0.981655	1.05786	14.6846	23.2396
P61769	Beta-2-microglobulin OS=Homo sapiens GN=B2M PE=1 SV=1 - [B2MG_HUMAN]	B2M	1.12238	0.738998					0.952247	1.12965	1.38943	1.4734	0.915613	1.2003					1.11108	0.945088	0.565092	0.581467		0.140446	1.13435	0.886439	1.27967	23.9697	29.8271
P80748	Ig lambda chain V-III region LOI OS=Homo sapiens PE=1 SV=1 - [LV302_HUMAN]		0.855201	0.703477				1.12338	1.0509	0.983914	1.05593	1.64642	1.15504	1.24329				0.878285	0.816495	1.01605	0.88965	0.608422		0.418129	1.05989	0.943891	1.12289	27.8515	22.6999
P41222	Prostaglandin-H2 D-isomerase OS=Homo sapiens GN=PTGDS PE=1 SV=1 - [PTGDS_HUMAN]	PTGDS	0.9914	0.902546	1.03497	1.02012	1.05101	1.08063	0.810176	1.08254	1.02611	1.14723	1.04803	1.09622	1.03442	0.988354	0.823353	0.870168	1.49562	0.924501	1.05173	0.859333		0.948134	1.01467	1.01917	0.995586	9.48455	18.8189
P17900	Ganglioside GM2 activator OS=Homo sapiens GN=GM2A PE=1 SV=4 - [SAP3_HUMAN]	GM2A	1.17966	0.573228	1.08812	1.21067	1.12695	1.16379	0.722709	0.698408	0.803388	1.26996	0.878119	1.38078	0.70058	0.78416	0.540162	0.639758	1.66608	1.36624	1.7245	0.815849		0.688337	0.983689	1.04962	0.937184	25.945	42.0026
P02750	Leucine-rich alpha-2-glycoprotein OS=Homo sapiens GN=LRG1 PE=1 SV=2 - [A2GL_HUMAN]	LRG1	0.893878	0.726685	1.01168	1.2756	0.979588	1.11457	0.783942	0.799023	0.807457	1.06437	1.11319	1.21654	1.15685	0.7078	1.06301	0.735773	1.53642	1.30982	1.47127	0.915421		0.110602	0.94568	1.12261	0.842394	18.4634	24.9511
O75594	Peptidoglycan recognition protein 1 OS=Homo sapiens GN=PGLYRP1 PE=1 SV=1 - [PGRP1_HUMAN]	PGLYRP1	0.891087	0.65147	0.940746	1.00165	1.06321	0.884363	0.819433	1.16711	1.03362	0.888105	1.121	1.28994	1.33565	0.997864	0.80894	1.13483	1.42096	0.759958	0.830611	1.07484		0.114704	0.93408	1.07746	0.866929	15.3467	21.3257
P13645	Keratin, type I cytoskeletal 10 OS=Homo sapiens GN=KRT10 PE=1 SV=6 - [K1C10_HUMAN]	KRT10	1.22785	0.858677	1.01207	1.13869	1.02837	1.06866	1.04223	0.877992	0.885384	0.821657	0.780622	1.14253	0.981252	0.849449	0.899093	0.999484	0.999533	1.08458	1.41006	1.15732		0.634881	0.996157	1.03039	0.966774	13.3114	17.4948
P60709	Actin, cytoplasmic 1 OS=Homo sapiens GN=ACTB PE=1 SV=1 - [ACTB_HUMAN]	ACTB	1.15122	1.07053	1.05219	1.07817	0.99851	1.06327	1.04053	0.72095	0.897746	0.935123	0.822938	0.935503	0.698211	0.91249	1.02273	0.883862	0.928776	1.559	1.01644	1.07308		0.852504	1.00083	0.985304	1.01575	12.2307	23.1747
P04279	Semenogelin-1 OS=Homo sapiens GN=SEMG1 PE=1 SV=2 - [SEMG1_HUMAN]	SEMG1	0.947526	0.57312	0.97828	1.189	1.17283		1.26053		1.16337	1.77788	1.02154	1.35471	0.549935	0.768614	0.533162		0.446839		0.582751	0.539006		0.0256596	1.13282	0.724569	1.56343	30.0208	43.2056
P00738	Haptoglobin OS=Homo sapiens GN=HP PE=1 SV=1 - [HPT_HUMAN]	HP	0.914144	0.884105	0.993774	1.18647	1.01117	1.33983	1.21984	1.11467	0.99361	0.78313	1.07709	1.10988	0.992992	0.797885	0.896629	0.567212	0.424812	0.763846	1.13041	1.18896		0.14407	1.04407	0.894971	1.1666	16.2902	28.5094
P01042	Kininogen-1 OS=Homo sapiens GN=KNG1 PE=1 SV=2 - [KNG1_HUMAN]	KNG1	0.962763	1.26903	1.00943	0.980829	0.999325	0.91216	0.938741	0.979721	1.04798	0.837007	1.02401	0.757961	0.812076	1.01482	1.01453	1.12525	1.15329	1.13488	0.832116	1.10865		0.945347	0.993698	0.99776	0.995929	11.3543	14.6474
P61916	Epididymal secretory protein E1 OS=Homo sapiens GN=NPC2 PE=1 SV=1 - [NPC2_HUMAN]	NPC2	0.995871	1.00793	1.06511	1.05427	0.972905	0.964475	0.934721	0.89658	0.991797	0.892704	1.01247	1.00483	0.652465	0.934561	1.09319	1.03603	1.15459	1.17113	1.01042	1.07518		0.473424	0.977636	1.01449	0.963674	5.98333	14.4
P60022	Beta-defensin 1 OS=Homo sapiens GN=DEFB1 PE=1 SV=1 - [DEFB1_HUMAN]	DEFB1				0.840575					1.10905					1.17271					0.773009			0.994354	0.974812	0.972859	1.00201	19.4746	29.0516
Q02747	Guanylin OS=Homo sapiens GN=GUCA2A PE=1 SV=2 - [GUC2A_HUMAN]	GUCA2A	0.830069	1.16057	0.969378	0.988033	1.03998	0.87606	0.796412	1.03047	1.23151	1.02411	1.21878	0.866758	1.3612	1.0024	0.868352	1.32396	1.48843	1.03543	0.627517	0.948693		0.417739	0.994659	1.07415	0.925994	13.7754	24.9144
P22531	Small proline-rich protein 2E OS=Homo sapiens GN=SPRR2E PE=2 SV=2 - [SPR2E_HUMAN]	SPRR2E		0.756854						1.38287	1.06989			1.2291						0.534101	0.743987			0.441546	1.06987	0.835729	1.28017	29.2568	42.6532
P12273	Prolactin-inducible protein OS=Homo sapiens GN=PIP PE=1 SV=1 - [PIP_HUMAN]	PIP	0.809337	0.76412	1.02152	1.05393	1.10162	0.791579	0.934538	0.762078	1.09905	1.49194	1.16683	1.21453	0.912956	0.929259	0.71718	1.41465	1.2166	1.50271	0.775969	0.685006		0.551917	0.982971	1.05357	0.932992	22.9728	27.5583
P02763	Alpha-1-acid glycoprotein 1 OS=Homo sapiens GN=ORM1 PE=1 SV=1 - [A1AG1_HUMAN]	ORM1	0.893491	0.888673	0.89133	1.20929	1.05857	1.16164	0.793044	0.796117	0.885066	1.18413	1.12725	1.09017	1.86068	0.778112	0.756716	0.691286	1.52882	0.969975	1.34328	0.87214		0.351359	0.976135	1.10184	0.885912	16.5443	34.2244
P02788	Lactotransferrin OS=Homo sapiens GN=LTF PE=1 SV=6 - [TRFL_HUMAN]	LTF	1.22718	0.754849	0.968155	0.931535	1.02053	0.949605	1.15741	1.13327		0.841058	0.731083	1.2038	1.37399	1.0794	0.948383	1.08704	0.649859	0.868773		1.11512		0.93027	0.998175	1.00638	0.991843	15.3634	22.8479
P02753	Retinol-binding protein 4 OS=Homo sapiens GN=RBP4 PE=1 SV=3 - [RET4_HUMAN]	RBP4	0.961788	1.2013	0.997222	0.989218	1.06044	0.871306	0.695439	1.01903	1.07995	1.08924	1.06031	0.844105	0.871563	1.00884	0.801967	1.32561	1.73921	1.06866	1.13191	0.846703		0.476682	0.996493	1.06989	0.931399	13.7787	26.6735
O75531	Barrier-to-autointegration factor OS=Homo sapiens GN=BANF1 PE=1 SV=1 - [BAF_HUMAN]	BANF1	0.748529		1.02999		0.988449	1.04605	0.858642	0.774612	0.860982	0.942505	1.21717		0.825016		1.04376	0.87373	1.33887	1.52048	1.20819	1.00055		0.0375436	0.906219	1.12847	0.80305	12.4737	20.9885
P00915	Carbonic anhydrase 1 OS=Homo sapiens GN=CA1 PE=1 SV=2 - [CAH1_HUMAN]	CA1	1.03854	0.595268	0.948935	1.23339		1.18458	1.05103	1.03118	0.997842	1.16497	1.02713	1.33451	0.799519	0.746403		0.399719	0.852336	0.58395	1.30247	0.904846		0.250334	1.0273	0.883431	1.16285	18.2282	34.6731
P56537	Eukaryotic translation initiation factor 6 OS=Homo sapiens GN=EIF6 PE=1 SV=1 - [IF6_HUMAN]	EIF6	0.892397	0.987411	1.05388	0.96895	1.00375	0.904099	0.887293	0.967276	0.838991	1.0015	1.07195	1.00014	0.915089	1.03585	0.992488	1.12131	1.27596	1.17176	1.36589	0.972855		0.0140177	0.950555	1.09233	0.870208	7.01931	13.0708
P06727	Apolipoprotein A-IV OS=Homo sapiens GN=APOA4 PE=1 SV=3 - [APOA4_HUMAN]	APOA4	1.11618	1.14393	0.904071	1.08246	1.0407	1.22454	1.07394	1.01197	1.01361	1.15483	0.865636	0.862171	1.67364	0.907387	0.892813	0.80537	0.809239	0.989497	1.17125	0.803968		0.294656	1.07662	0.978097	1.10073	8.38505	27.4389
P05090	Apolipoprotein D OS=Homo sapiens GN=APOD PE=1 SV=1 - [APOD_HUMAN]	APOD	1.20963	0.887452	1.00873	0.983691	1.00414	0.984752	0.723786	0.979411	1.05881	0.940272	0.778178	1.10298	0.820533	1.02179	0.972054	1.00957	1.6908	1.15892	0.831582	1.03033		0.496636	0.978067	1.04167	0.938938	12.5748	24.9463
P07339	Cathepsin D OS=Homo sapiens GN=CTSD PE=1 SV=1 - [CATD_HUMAN]	CTSD	1.19555	0.928914	1.03353	1.06931	0.959741	0.960734	1.0907	1.01552	0.892156	0.937186	0.823692	1.07811	0.857139	0.921529	1.10774	1.07536	0.764772	0.961764	1.2461	1.02521		0.692578	1.00833	0.986141	1.0225	9.09732	15.0071
P15309	Prostatic acid phosphatase OS=Homo sapiens GN=ACPP PE=1 SV=3 - [PPAP_HUMAN]	ACPP	0.931027	1.17194	1.19408	1.13753	1.15548	0.840026	1.24352	1.35823	1.04457	0.774656	1.07766	0.828955	0.494897	0.8402	0.596715	1.31095	0.555757	0.665584	0.825629	1.19775		0.0338289	1.08511	0.83941	1.2927	17.0659	33.1312
P04264	Keratin, type II cytoskeletal 1 OS=Homo sapiens GN=KRT1 PE=1 SV=6 - [K2C1_HUMAN]	KRT1	1.20465	1.02609	1.00618	1.31763	1.01705	1.00922	1.10003	0.875137	0.949301	0.925766	0.813611	0.989306	0.923626	0.655362	0.937419	1.0576	0.846735	1.0974	1.21626	1.07061		0.230605	1.04311	0.960792	1.08567	12.7409	16.856
P04217	Alpha-1B-glycoprotein OS=Homo sapiens GN=A1BG PE=1 SV=4 - [A1BG_HUMAN]	A1BG	0.875079	0.714495	0.866373	0.880694	1.0512	1.16729	0.922825	0.929754	0.868021	1.23206	1.14273	1.23302	1.93087	1.1411	0.851674	0.638609	1.2085	0.924372	1.39682	0.866494		0.165139	0.950779	1.13342	0.838859	16.3599	31.6775
P19652	Alpha-1-acid glycoprotein 2 OS=Homo sapiens GN=ORM2 PE=1 SV=2 - [A1AG2_HUMAN]	ORM2	0.996655	0.820604	0.961466	1.05018	1.04517	1.15424	0.848622	0.872738	0.872133	1.13837	1.02837	1.14658	1.43335	0.951671	0.860027	0.698832	1.38946	1.08559	1.36304	0.880424		0.23995	0.976017	1.08373	0.900606	12.3556	22.9697
P02652	Apolipoprotein A-II OS=Homo sapiens GN=APOA2 PE=1 SV=1 - [APOA2_HUMAN]	APOA2	1.31751	1.17802	0.952492	0.985376	1.07814	1.74934	1.21117	0.778661	1.01133	0.818566	0.636696	0.828532	1.26215	1.02309	0.799237	0.298466	0.428521	0.986917	1.39662	1.16284		0.133427	1.10806	0.882306	1.25587	25.3918	40.2521
P02647	Apolipoprotein A-I OS=Homo sapiens GN=APOA1 PE=1 SV=1 - [APOA1_HUMAN]	APOA1	1.2594	1.3955	0.895944	1.21531	0.993456	1.37529	1.17283	0.859934	1.06347	0.860943	0.691041	0.617242	1.54863	0.772301	1.04944	0.555404	0.521713	1.01931	1.09718	1.121		0.103624	1.10921	0.899327	1.23338	18.4117	36.065
P01594	Ig kappa chain V-I region AU OS=Homo sapiens PE=1 SV=1 - [KV102_HUMAN]			0.925732		0.899862								1.0736		1.11984								0.0365471	0.912797	1.09672	0.832295	2.00402	2.98113
Q14508	WAP four-disulfide core domain protein 2 OS=Homo sapiens GN=WFDC2 PE=1 SV=2 - [WFDC2_HUMAN]	WFDC2	0.985249	1.11113	1.05572	0.960123	0.950846	0.898586	1.05943	0.904253	0.994721	0.887333	0.988808	0.917505	0.705898	1.03841	1.13496	1.1654	0.767957	1.293	0.766122	1.07148		0.949987	0.980739	0.984954	0.995721	7.72611	19.6668
Q9NZT1	Calmodulin-like protein 5 OS=Homo sapiens GN=CALML5 PE=1 SV=2 - [CALL5_HUMAN]	CALML5							1.10425	0.937975	0.82503	0.94557							0.762985	1.14067	1.60349	0.998201		0.410062	0.953205	1.12634	0.846288	12.0429	31.4449
P02749	Beta-2-glycoprotein 1 OS=Homo sapiens GN=APOH PE=1 SV=3 - [APOH_HUMAN]	APOH	0.921556	1.12489	1.00727	1.06627	1.06352	1.10519	0.803046	0.930196	0.970986	0.997421	1.08904	0.878002	1.03588	0.928535	0.760944	0.856662	1.45643	1.00233	1.12393	0.970417		0.87185	0.999035	1.01022	0.988931	9.77324	18.9671
P13987	CD59 glycoprotein OS=Homo sapiens GN=CD59 PE=1 SV=1 - [CD59_HUMAN]	CD59	0.989883	1.2465	0.99928	0.965684	0.991342	0.939677	0.828714	1.08377	0.974338	1.00826	1.01562	0.79786	1.03614	1.03687	1.00118	1.12289	1.47648	0.914146	1.06144	1.00039		0.512029	1.00275	1.0463	0.958371	10.6564	16.7252
P08571	Monocyte differentiation antigen CD14 OS=Homo sapiens GN=CD14 PE=1 SV=2 - [CD14_HUMAN]	CD14	0.884776	0.705612	1.00276	1.00851	1.03745	1.04736	0.826283	1.08786	0.895192	1.10633	1.13868	1.24323	1.10581	0.997082	0.849076	0.869223	1.42642	0.829636	1.28788	0.897004		0.198795	0.960213	1.0644	0.902114	13.3561	19.6157
P02790	Hemopexin OS=Homo sapiens GN=HPX PE=1 SV=2 - [HEMO_HUMAN]	HPX	0.963514	1.14662	0.939588	1.1112	1.03207	1.15676	0.915919	0.941506	1.03986	1.12863	1.03102	0.857675	1.38527	0.881058	0.900063	0.852783	1.19621	0.922564	1.00342	0.851642		0.447785	1.03757	0.988169	1.04999	9.02737	17.8677
Q9H299	SH3 domain-binding glutamic acid-rich-like protein 3 OS=Homo sapiens GN=SH3BGRL3 PE=1 SV=1 - [SH3L3_HUMAN]	SH3BGRL3	0.865719	0.886838	0.983968	0.896085	0.980362	0.999435	0.836913	0.973439	1.01542	1.06054	1.1604	1.09821	1.26028	1.12011	1.04763	0.961366	1.40388	1.0879	1.03227	0.95428		0.00519324	0.949873	1.11263	0.853717	7.71693	12.2949
P80188	Neutrophil gelatinase-associated lipocalin OS=Homo sapiens GN=LCN2 PE=1 SV=2 - [NGAL_HUMAN]	LCN2	0.986694	0.630001		1.10887	0.944475	0.989173	1.08704	1.03636	0.932566	1.08183	0.998226	1.33438		0.879204	1.17511	1.00419	0.781296	0.973069	0.947354	0.909368		0.759085	0.977444	1.00024	0.977206	14.8121	16.4515
Q8NBJ4	Golgi membrane protein 1 OS=Homo sapiens GN=GOLM1 PE=1 SV=1 - [GOLM1_HUMAN]	GOLM1	1.04388	1.21042	1.02577	0.953004	0.970161	0.851194	0.963963	1.02842	1.02791	0.812032	0.932834	0.824484	0.686326	1.04587	1.09837	1.24518	1.06119	1.13157	0.823519	1.13517		0.883177	0.988675	0.99845	0.99021	11.1333	17.5406
P01011	Alpha-1-antichymotrypsin OS=Homo sapiens GN=SERPINA3 PE=1 SV=2 - [AACT_HUMAN]	SERPINA3	0.933355	0.92027	1.03607	1.04542	1.0569	1.15897	0.93598	0.910934	0.932305	1.14652	1.07766	1.04356	1.16643	0.954707	0.86071	0.868044	1.14209	1.06405	1.14725	0.889235		0.779247	1.00767	1.02137	0.986586	9.36597	11.6838
P31151	Protein S100-A7 OS=Homo sapiens GN=S100A7 PE=1 SV=4 - [S10A7_HUMAN]	S100A7	1.02835				0.807824		1.21938	1.12141			0.966229				1.62085		0.614471	0.862572				0.909113	1.04424	1.01603	1.02776	16.8403	42.2599
Q14019	Coactosin-like protein OS=Homo sapiens GN=COTL1 PE=1 SV=3 - [COTL1_HUMAN]	COTL1	1.07901	1.22341	1.01356	0.921073			0.860135	1.17624	1.1041	0.950796	0.905083	0.804583	0.793431	1.09127			1.35958	0.72196	0.974151	0.997838		0.336246	1.04104	0.955987	1.08897	12.2031	21.2902
P02765	Alpha-2-HS-glycoprotein OS=Homo sapiens GN=AHSG PE=1 SV=1 - [FETUA_HUMAN]	AHSG	1.06729	1.09363	1.00887	1.155	1.10744	1.03332	0.768689	1.0865	0.987761	1.06916	0.9189	0.910916	1.08058	0.824638	0.656802	1.00862	1.57218	0.894373	1.17213	0.910936		0.623051	1.03777	0.995007	1.04297	10.2437	24.7422
P01625	Ig kappa chain V-IV region Len OS=Homo sapiens PE=1 SV=2 - [KV402_HUMAN]		0.986553	0.894567	0.99219	1.05193	1.01352	0.980191	0.940098	0.949222	0.945183	1.05924	1.01452	1.0867	1.17493	0.944734	0.972211	1.0241	1.12015	1.07241	1.11447	0.929164		0.0528635	0.98127	1.04534	0.938709	5.24089	7.80953
O75368	SH3 domain-binding glutamic acid-rich-like protein OS=Homo sapiens GN=SH3BGRL PE=1 SV=1 - [SH3L1_HUMAN]	SH3BGRL		1.00131	1.00381	1.0638			0.973968		1.2001	0.993922		1.00219	0.872082	0.919943			1.06752		0.852996	0.977494		0.0879565	1.03949	0.948704	1.09569	8.1047	8.64915
P01877	Ig alpha-2 chain C region OS=Homo sapiens GN=IGHA2 PE=1 SV=3 - [IGHA2_HUMAN]	IGHA2	0.902228	1.0441	0.881976	0.96498	0.762839	1.12036	1.19757	1.04094	1.07518	1.16459	1.07761	0.961653	1.70774	1.05003	1.74412	0.783875	0.467809	0.882273	0.332633	0.906317		0.875687	1.01548	0.991406	1.02428	13.4723	45.8771
P35908	Keratin, type II cytoskeletal 2 epidermal OS=Homo sapiens GN=KRT2 PE=1 SV=2 - [K22E_HUMAN]	KRT2	1.23334	0.929393	0.980274	1.04609	1.04199	1.08166	1.0718	0.960744	0.924114	0.91009	0.755662	1.06592	1.17723	0.949366	0.867872	0.969518	0.876674	0.978832	1.30089	1.11078		0.835114	1.01795	1.00527	1.01261	9.697	16.0602
B9A064	Immunoglobulin lambda-like polypeptide 5 OS=Homo sapiens GN=IGLL5 PE=2 SV=2 - [IGLL5_HUMAN]	IGLL5	0.715748	1.07232	0.994928	1.09802	0.910584	1.01149	0.788243	1.04427	1.10075	1.27978	1.27071	0.935549	1.15262	0.903965	1.27988	0.9347	1.54021	1.04603	0.857624	0.732902		0.501546	1.00161	1.06542	0.940111	16.2693	22.8909
O76076	WNT1-inducible-signaling pathway protein 2 OS=Homo sapiens GN=WISP2 PE=1 SV=1 - [WISP2_HUMAN]	WISP2	0.908774	0.958138	1.06284	1.034	0.996112	0.950711	0.949062	1.07903	1.0627	0.892843	1.0969	1.03494	0.629081	0.959025	0.976452	1.03771	1.11035	0.871629	0.936202	1.04896		0.70193	0.989421	0.970126	1.01989	6.80162	14.4983
P18065	Insulin-like growth factor-binding protein 2 OS=Homo sapiens GN=IGFBP2 PE=1 SV=2 - [IBP2_HUMAN]	IGFBP2	0.911458	0.967899	1.07355	0.959479	0.99897	0.844576	0.838091	1.09088	0.893033	0.839919	1.08276	1.02596	0.70217	1.04926	0.985357	1.35021	1.40576	1.04391	1.2214	1.11505		0.0421042	0.941786	1.09818	0.857586	9.86806	18.0579
P01024	Complement C3 OS=Homo sapiens GN=C3 PE=1 SV=2 - [CO3_HUMAN]	C3	1.07814	1.21886	0.876065	1.0507	0.980629	1.24601	1.13569	0.91884	0.944127	1.03363	0.895389	0.789675	1.75291	0.944065	1.07056	0.700667	0.638248	1.07025	1.32489	0.949989		0.759915	1.04827	1.01366	1.03414	11.8462	32.249
P02675	Fibrinogen beta chain OS=Homo sapiens GN=FGB PE=1 SV=2 - [FIBB_HUMAN]	FGB	0.982878	1.21496	0.843733	0.95065	0.976994	1.23374	1.20346	1.00975	0.854018	0.952451	0.995479	0.794224	1.87022	1.05088	1.09063	0.728407	0.444869	1.16872	1.59327	1.02702		0.701508	1.02226	1.07637	0.94973	14.1618	38.1202
Q08380	Galectin-3-binding protein OS=Homo sapiens GN=LGALS3BP PE=1 SV=1 - [LG3BP_HUMAN]	LGALS3BP	1.10958	0.894833	0.987141	1.0184	0.996172	1.01293	1.0158	1.02376	0.937768	1.14433	0.891731	1.08897	1.1463	0.97985	1.02472	0.951084	0.973503	1.05431	1.21256	0.933167		0.772167	1.01407	1.02562	0.988741	7.14845	9.81435
P04080	Cystatin-B OS=Homo sapiens GN=CSTB PE=1 SV=2 - [CYTB_HUMAN]	CSTB									0.931188										1.16478			#DIV/0!	0.931188	1.16478	0.799454	#DIV/0!	#DIV/0!
P01613	Ig kappa chain V-I region Ni OS=Homo sapiens PE=1 SV=1 - [KV121_HUMAN]		0.976383	0.446575					1.0505	0.90874	0.70289	1.75412	1.04837	1.47195					0.90157	1.16572	1.87432	0.55777		0.465765	0.973203	1.16995	0.831832	45.2672	39.1491
P01614	Ig kappa chain V-II region Cum OS=Homo sapiens PE=1 SV=1 - [KV201_HUMAN]			0.986226								1.06412		0.997574								0.924518		0.35313	1.02517	0.961046	1.06673	5.37266	5.37526
P62158	Calmodulin OS=Homo sapiens GN=CALM1 PE=1 SV=2 - [CALM_HUMAN]	CALM1; CALM2; CALM3	1.13246	1.25385	1.04811	1.0247	1.00907	1.0972	1.07459	0.902888	0.898199	1.04862	0.865312	0.800486	0.601049	0.960368	0.999713	0.720537	0.844595	1.27095	1.10314	0.973777		0.0712567	1.04897	0.913993	1.14768	9.95715	21.0042
P02795	Metallothionein-2 OS=Homo sapiens GN=MT2A PE=1 SV=1 - [MT2_HUMAN]	MT2A		0.45218					1.0489	1.44323	1.23105			1.45759					0.852226	0.530362	0.482475			0.516782	1.04384	0.830664	1.25663	40.819	54.0584
P01617	Ig kappa chain V-II region TEW OS=Homo sapiens PE=1 SV=1 - [KV204_HUMAN]		0.879468	0.807283	1.02157	1.03998	1.00377	0.936855	0.944095	0.892316	0.953767	1.10732	1.11083	1.15587	1.02906	0.959688	0.980492	1.13362	1.15219	1.23741	1.06969	0.871114		0.022775	0.958642	1.07	0.895931	9.13402	10.2984
P35527	Keratin, type I cytoskeletal 9 OS=Homo sapiens GN=KRT9 PE=1 SV=3 - [K1C9_HUMAN]	KRT9	1.18252	1.16673	0.996717	1.30144	1.02459	0.988335	1.13278	0.905766	0.963628	1.00174	0.826918	0.860557	0.818475	0.673588	0.934959	1.10088	0.753114	1.05892	1.21423	1.03644		0.0534734	1.06642	0.927808	1.1494	11.5458	18.4189
P35321	Cornifin-A OS=Homo sapiens GN=SPRR1A PE=1 SV=2 - [SPR1A_HUMAN]	SPRR1A					0.954648		1.07933		1.04795						1.13607		0.82716		0.689775			0.393563	1.02731	0.884336	1.16167	6.31292	25.8472
P22891	Vitamin K-dependent protein Z OS=Homo sapiens GN=PROZ PE=1 SV=2 - [PROZ_HUMAN]	PROZ	1.30647	1.31354	1.03458	1.08041	0.923863	0.926187	0.956572	1.0328	1.11684	0.677205	0.673351	0.72768	0.952059	0.899843	1.24709	1.12565	1.13652	1.07361	0.767715	1.26034		0.582904	1.03685	0.986387	1.05116	18.1397	21.7428
P01602	Ig kappa chain V-I region HK102 (Fragment) OS=Homo sapiens GN=IGKV1-5 PE=4 SV=1 - [KV110_HUMAN]	IGKV1-5							0.978124	1.03691		1.22547							1.04624	0.906913		0.806802		0.191474	1.08017	0.919985	1.17411	11.9632	13.0712
P23284	Peptidyl-prolyl cis-trans isomerase B OS=Homo sapiens GN=PPIB PE=1 SV=2 - [PPIB_HUMAN]	PPIB	0.87098	1.20779	1.00803	1.02656	1.03639	0.953891	1.11827	0.986097	0.942266	0.75185	1.14225	0.807997	0.81145	0.969946	0.886194	1.01053	0.706867	0.982799	1.07984	1.16484		0.592867	0.990212	0.95627	1.03549	12.6931	15.8693
P07737	Profilin-1 OS=Homo sapiens GN=PFN1 PE=1 SV=2 - [PROF1_HUMAN]	PFN1	1.23908	0.837038	0.979677	1.03195	1.00497	1.1265	1.07068		1.08305	0.923179	0.740121	1.14965	0.677443	0.961861	1.00545	0.668759	0.817648		0.873883	1.0065		0.0375591	1.0329	0.877924	1.17653	11.3125	18.9001
Q02383	Semenogelin-2 OS=Homo sapiens GN=SEMG2 PE=1 SV=1 - [SEMG2_HUMAN]	SEMG2				1.19112	1.13191					1.60066				0.759263	0.628578					0.652056		0.0427831	1.30789	0.679966	1.92347	19.5171	10.2461
P01008	Antithrombin-III OS=Homo sapiens GN=SERPINC1 PE=1 SV=1 - [ANT3_HUMAN]	SERPINC1	0.970483	1.17995	1.01475	1.10618	1.04587	1.2108	0.772555	0.919446	0.960579	1.16813	1.04133	0.834567	1.05266	0.885822	0.87428	0.76368	1.53593	0.942915	1.25463	0.810263		0.689867	1.03487	0.999608	1.03528	13.1693	23.7639
P05543	Thyroxine-binding globulin OS=Homo sapiens GN=SERPINA7 PE=1 SV=2 - [THBG_HUMAN]	SERPINA7	0.907831	0.857983	0.998474	0.967489	1.04466	1.04666	0.929475	0.826399	0.996972	1.01549	1.08487	1.11883	1.09443	1.03855	0.87465	0.883862	1.20952	1.18197	0.972479	0.983738		0.069567	0.959144	1.04429	0.918466	7.96773	11.027
P02679	Fibrinogen gamma chain OS=Homo sapiens GN=FGG PE=1 SV=3 - [FIBG_HUMAN]	FGG		1.35178	0.819019	0.89938		1.19318	1.11661	0.81296	0.849776			0.638386	2.08625	1.12226		0.771967	0.703024	1.31537	1.56923			0.463475	1.0061	1.17235	0.858188	21.2726	45.1541
P01604	Ig kappa chain V-I region Kue OS=Homo sapiens PE=1 SV=1 - [KV112_HUMAN]		1.06736	0.843687	0.998482		0.995676		0.657386	1.36321	0.462409	1.03102	0.978347	1.13101	1.16087		1.01352		1.85232	0.673658	2.61443	0.960346		0.159155	0.927404	1.29806	0.714452	29.5609	48.4952
P01607	Ig kappa chain V-I region Rei OS=Homo sapiens PE=1 SV=1 - [KV115_HUMAN]			0.749345							0.734061			1.19734							1.72367			0.223176	0.741703	1.4605	0.50784	1.45709	25.4824
P63104	14-3-3 protein zeta/delta OS=Homo sapiens GN=YWHAZ PE=1 SV=1 - [1433Z_HUMAN]	YWHAZ	0.977518	1.0892		0.9422	0.939902	0.923651	1.1829	0.840904		0.950732	1.0134	0.912558		1.05901	1.20078	1.10506	0.542276	1.31566		1.04473		0.639039	0.980876	1.02418	0.957715	10.8654	22.4214
P01612	Ig kappa chain V-I region Mev OS=Homo sapiens PE=1 SV=1 - [KV120_HUMAN]		1.0168	0.911453	1.10307	1.08386		0.992691		0.876326	0.943903		1.01022	1.08271	0.826348	0.912117		1.01566		1.19315	1.10036			0.600891	0.989729	1.02008	0.970247	8.60662	11.9813
Q01469	Fatty acid-binding protein, epidermal OS=Homo sapiens GN=FABP5 PE=1 SV=3 - [FABP5_HUMAN]	FABP5									0.721992										1.66062			#DIV/0!	0.721992	1.66062	0.434772	#DIV/0!	#DIV/0!
P06396	Gelsolin OS=Homo sapiens GN=GSN PE=1 SV=1 - [GELS_HUMAN]	GSN	0.813225	0.879259	1.07706	1.17561	1.02758	1.00428	0.683723	0.974272	1.05496	1.13115	1.19377	1.10596	0.797465	0.809051	0.866022	0.964842	1.76446	1.03142	0.911017	0.82264		0.674226	0.982111	1.02667	0.956603	15.3572	28.3621
P10909	Clusterin OS=Homo sapiens GN=CLU PE=1 SV=1 - [CLUS_HUMAN]	CLU	1.14225	1.21466	0.982694	1.08372	0.960011	1.00118	0.818174	0.970014	1.00575	0.960539	0.852449	0.826886	0.977174	0.904836	1.12026	0.965716	1.4014	1.05964	1.03929	1.05686		0.917788	1.0139	1.02045	0.99358	10.8464	16.0768
P54802	Alpha-N-acetylglucosaminidase OS=Homo sapiens GN=NAGLU PE=1 SV=2 - [ANAG_HUMAN]	NAGLU	1.00118	0.836521	1.00155	1.02314	1.00336	1.02946	0.952116	0.885559	0.770892	1.10254	1.00827	1.13952	1.05221	0.979982	0.987902	0.891492	1.15378	1.16631	1.5923	0.909968		0.0967871	0.960632	1.08817	0.882793	10.4697	18.5589
P09211	Glutathione S-transferase P OS=Homo sapiens GN=GSTP1 PE=1 SV=2 - [GSTP1_HUMAN]	GSTP1	1.07204	0.73524	0.986726	0.912869	1.03436	1.12324	1.12443	0.88749	0.882669	0.973119	0.927338	1.21968	0.904279	1.09414	0.91222	0.704522	0.708319	1.14434	1.08658	1.01233		0.978444	0.973219	0.971374	1.0019	12.5791	17.8949
P02533	Keratin, type I cytoskeletal 14 OS=Homo sapiens GN=KRT14 PE=1 SV=4 - [K1C14_HUMAN]	KRT14	1.3602	1.13837	0.979127	1.22612	1.05151				1.0554	1.09946	0.680319	0.890784	0.544416	0.760157	0.854261				0.804432	0.942123		0.000346916	1.13003	0.782356	1.44439	11.2936	17.3429
P01036	Cystatin-S OS=Homo sapiens GN=CST4 PE=1 SV=3 - [CYTS_HUMAN]	CST4	1.16029	0.996353	1.13865	1.00684	1.07456		0.809898	1.10818	1.18492	0.73615	0.828067	1.023	0.704963	0.984218	0.800772		1.44346	0.764933	0.77732	1.22487		0.461812	1.02398	0.950178	1.07767	15.3254	25.9613
O95865	N(G),N(G)-dimethylarginine dimethylaminohydrolase 2 OS=Homo sapiens GN=DDAH2 PE=1 SV=1 - [DDAH2_HUMAN]	DDAH2	1.03807	0.880095		1.05326	0.993295			0.875475	0.987209		0.979227	1.09376		0.936006	1.0114			0.875587	0.991692			0.82136	0.971235	0.981279	0.989765	7.89714	7.47379
P22352	Glutathione peroxidase 3 OS=Homo sapiens GN=GPX3 PE=1 SV=2 - [GPX3_HUMAN]	GPX3	1.20891	1.03422	0.999754	0.955472	0.983918	0.931591	0.956578	1.05294	0.990626	1.03908	0.823983	0.985263	1.0658	1.04954	1.04096	1.11857	1.13914	0.804418	1.06781	0.983115		0.866584	1.01531	1.00786	1.00739	7.74795	11.2448
P63267	Actin, gamma-enteric smooth muscle OS=Homo sapiens GN=ACTG2 PE=1 SV=1 - [ACTH_HUMAN]	ACTG2	1.16065	1.15467	1.01231		0.992016	1.0134	1.05574	0.889002		0.98561	0.819025	0.870675	0.733221		1.03016	0.913627	0.881796	1.23019		0.989128		0.138075	1.03292	0.933478	1.10653	8.74289	16.231
P07602	Prosaposin OS=Homo sapiens GN=PSAP PE=1 SV=2 - [SAP_HUMAN]	PSAP	1.05069	0.895277	1.00832	0.987493	1.01202	0.968337	0.930514	0.809867	0.96067	1.11485	0.957791	1.10438	1.07115	1.01543	0.980308	1.03503	1.18657	1.10165	1.09735	0.914017		0.0661837	0.973804	1.04637	0.930652	8.64353	7.80995
P01624	Ig kappa chain V-III region POM OS=Homo sapiens PE=1 SV=1 - [KV306_HUMAN]			1.0247				1.00431	1.00544	0.867561	0.91059	1.18161		0.974255				0.923377	0.972425	1.12895	1.16899	0.813877		0.977101	0.999035	0.996978	1.00206	10.8887	13.2359
Q01459	Di-N-acetylchitobiase OS=Homo sapiens GN=CTBS PE=1 SV=1 - [DIAC_HUMAN]	CTBS	0.936288	0.907805	1.05122	1.02643	1.03438	1.00452	0.909883	1.06062	0.961578	1.05979	1.06656	1.07607	0.965224	0.972697	0.871147	0.964842	1.26467	0.740037	1.13742	0.956797		0.901236	0.995252	1.00155	0.993715	6.14892	14.4449
P00734	Prothrombin OS=Homo sapiens GN=F2 PE=1 SV=2 - [THRB_HUMAN]	F2	1.0856	1.16431	1.0161	1.02984	0.962205	0.914465	1.01011	0.945176	0.993812	0.882944	0.903617	0.859318	0.92365	0.958418	1.11179	1.14991	0.957296	1.16391	0.953835	1.08244		0.892505	1.00046	1.00642	0.994077	8.2335	10.9256
P08174	Complement decay-accelerating factor OS=Homo sapiens GN=CD55 PE=1 SV=4 - [DAF_HUMAN]	CD55	1.18903	0.638147	1.04898	1.06675	0.97551	0.963649	0.951515	0.986389	1.16238	0.93382	0.858076	1.31049	0.872396	0.924246	1.09709	1.0479	1.12428	1.13537	0.648494	1.05274		0.840572	0.991616	1.00711	0.984619	15.3318	18.4249
P08779	Keratin, type I cytoskeletal 16 OS=Homo sapiens GN=KRT16 PE=1 SV=4 - [K1C16_HUMAN]	KRT16	1.1144	1.41798	0.965244	1.43269					1.24776		0.970311	0.659087	0.285122	0.530579					0.636503			0.00269201	1.23561	0.61632	2.00482	16.1881	40.122
P80723	Brain acid soluble protein 1 OS=Homo sapiens GN=BASP1 PE=1 SV=2 - [BASP1_HUMAN]	BASP1				1.1199	1.00789		1.07107	0.978756						0.848486	1.00637		0.817219	1.21553				0.497257	1.0444	0.971901	1.0746	6.06934	18.7571
P00450	Ceruloplasmin OS=Homo sapiens GN=CP PE=1 SV=1 - [CERU_HUMAN]	CP	0.933688	1.19921	0.913569	1.04126	0.994969	1.1555	0.931287	0.699392	0.922398	1.08254	1.04123	0.800889	1.7157	0.96436	1.0331	0.711094	1.20632	1.42887	0.924214	0.975901		0.392934	0.987381	1.08017	0.9141	14.4728	27.7384
P10253	Lysosomal alpha-glucosidase OS=Homo sapiens GN=GAA PE=1 SV=4 - [LYAG_HUMAN]	GAA	0.996728	0.929743	0.993141	0.989497	1.02403	0.946358	0.986753	0.937202	0.936681	1.08571	0.99915	1.05716	1.02219	1.01111	0.931497	1.12486	1.04325	1.11325	1.06422	0.93128		0.0851628	0.982584	1.0298	0.954153	4.91608	6.37846
Q16769	Glutaminyl-peptide cyclotransferase OS=Homo sapiens GN=QPCT PE=1 SV=1 - [QPCT_HUMAN]	QPCT	0.973619	0.834111	0.900353	0.789527	1.04525	1.22841	0.857437	1.38496	0.929081	1.31279	1.08265	1.14905	1.76215	1.24407	0.862594	0.622709	1.35762	0.479515	1.29981	0.783692		0.783272	1.02555	1.06439	0.963515	20.5955	36.045
P01597	Ig kappa chain V-I region DEE OS=Homo sapiens PE=1 SV=1 - [KV105_HUMAN]										1.13302										0.815719			#DIV/0!	1.13302	0.815719	1.38899	#DIV/0!	#DIV/0!
P01598	Ig kappa chain V-I region EU OS=Homo sapiens PE=1 SV=1 - [KV106_HUMAN]		0.941737	0.894212	1.00897	1.04153	0.974375	0.830115	1.08203	1.00596	0.978558	1.06146	1.04864	1.09716	1.11772	0.960453	1.08099	1.30242	0.752173	1.27	1.01958	0.92609		0.20276	0.981895	1.05752	0.928487	7.86192	15.1926
P32119	Peroxiredoxin-2 OS=Homo sapiens GN=PRDX2 PE=1 SV=5 - [PRDX2_HUMAN]	PRDX2	0.98796	1.0805	0.947924	1.18909	1.06661	1.21155	1.17616	0.951677	0.986341	0.813196	1.01319	0.919098	0.761859	0.779728	0.812984	0.264072	0.535305	1.0437	1.0692	1.1306		0.0455151	1.0411	0.832973	1.24986	12.2271	32.2439
P00441	Superoxide dismutase [Cu-Zn] OS=Homo sapiens GN=SOD1 PE=1 SV=2 - [SODC_HUMAN]	SOD1	0.939067	0.840533	0.979428	0.965402	1.0979	1.0969	0.876967	1.01522	0.986042	1.18179	1.07901	1.13845	0.930373	1.03638	0.735052	0.702204	1.30757	0.720807	1.3818	0.847045		0.906217	0.997925	0.987869	1.01018	10.4729	24.5814
Q12841	Follistatin-related protein 1 OS=Homo sapiens GN=FSTL1 PE=1 SV=1 - [FSTL1_HUMAN]	FSTL1	1.02935	1.1259	0.913732	1.03559	1.02795			1.03914	1.01929	0.852722	0.964948	0.865544	1.53196	0.949521	0.973592			0.670311	0.726443	1.07901		0.727608	1.00546	0.970166	1.03638	8.36851	27.2206
P04406	Glyceraldehyde-3-phosphate dehydrogenase OS=Homo sapiens GN=GAPDH PE=1 SV=3 - [G3P_HUMAN]	GAPDH	1.26357	1.15252	1.02573	1.18665	0.971145	0.952682	1.05802	0.98815	0.971282	0.716037	0.724798	0.879384	0.730421	0.780855	1.09493	1.03203	0.831614	1.04709	1.01512	1.24649		0.233633	1.02858	0.938272	1.09625	14.7836	18.6122
Q15113	Procollagen C-endopeptidase enhancer 1 OS=Homo sapiens GN=PCOLCE PE=1 SV=2 - [PCOC1_HUMAN]	PCOLCE	1.05542		0.913118	0.951609	1.0146	0.948997	1.0225	1.15401	1.04736	1.0652	0.973311		1.5117	1.06124	0.941274	1.04585	0.902299	0.775875	0.969469	0.943698		0.942584	1.0192	1.01386	1.00527	7.20805	20.1535
P07360	Complement component C8 gamma chain OS=Homo sapiens GN=C8G PE=1 SV=3 - [CO8G_HUMAN]	C8G	1.04328					1.06728			0.999668		0.986846					0.961077			1.10837			0.742902	1.03674	1.01876	1.01765	3.30604	7.72127
P81172	Hepcidin OS=Homo sapiens GN=HAMP PE=1 SV=2 - [HEPC_HUMAN]	HAMP	0.939237	1.07192		1.09231	1.00547	1.13457	0.87082	1.00762	1.29238	1.04639	1.08342	0.935517		0.896213	0.97696	0.81855	1.35055	1.00843	0.293603	0.953792		0.237493	1.05119	0.924115	1.13751	11.4712	30.3091
Q14515	SPARC-like protein 1 OS=Homo sapiens GN=SPARCL1 PE=1 SV=2 - [SPRL1_HUMAN]	SPARCL1	0.926434	1.15563	1.06077	1.02306	0.970278	0.772808	0.857997	1.03643	1.03904	0.916088	1.05874	0.868185	0.699556	0.973191	1.10134	1.3998	1.35685	1.12608	1.00181	1.03785		0.264892	0.975853	1.06234	0.918588	11.359	19.538
Q969E1	Liver-expressed antimicrobial peptide 2 OS=Homo sapiens GN=LEAP2 PE=1 SV=1 - [LEAP2_HUMAN]	LEAP2	0.822565	1.12456	1.0856	0.966763	0.978342	0.929006	0.854432	0.973857	1.06429	0.858405	1.16436	0.910166	0.698887	1.03203	1.03888	1.09598	1.36222	1.30877	0.812427	1.10079		0.254862	0.965783	1.05245	0.917651	10.6542	19.5723
P26992	Ciliary neurotrophic factor receptor subunit alpha OS=Homo sapiens GN=CNTFR PE=1 SV=2 - [CNTFR_HUMAN]	CNTFR	0.869209	0.870499		0.965009	1.01126	0.909667		1.08331	1.11369		1.1094	1.09899		1.03748	0.961324	1.14703		1.00588	0.701037			0.626548	0.974664	1.00873	0.966225	10.1534	14.8792
P05155	Plasma protease C1 inhibitor OS=Homo sapiens GN=SERPING1 PE=1 SV=2 - [IC1_HUMAN]	SERPING1	1.04576	1.22666	1.04351	0.993411	1.00817	1.02172	0.972388	0.970629	0.923045	0.912285	0.953351	0.80496	0.78087	1.00602	0.930285	0.914148	1.05903	0.949462	1.28118	1.07295		0.502673	1.01176	0.975226	1.03746	8.70445	14.693
Q15828	Cystatin-M OS=Homo sapiens GN=CST6 PE=1 SV=1 - [CYTM_HUMAN]	CST6	0.870058	1.20221	1.08367	1.14512	1.1314	0.782574	0.572424	1.15105	1.3501	1.11118	1.11495	0.834258	0.795091	0.822956	0.546655	1.41402	2.02307	0.972003	0.59275	0.825856		0.77437	1.03998	0.99416	1.04609	22.0894	44.1546
Q96DA0	Zymogen granule protein 16 homolog B OS=Homo sapiens GN=ZG16B PE=1 SV=3 - [ZG16B_HUMAN]	ZG16B	1.00533	0.872623	1.01029	0.847287	0.98748	1.00316		0.908051	1.16476	0.876835	0.954007	1.13175	0.918504	1.17563	1.04262	0.937437		1.15706	0.656109	1.08263		0.518106	0.963979	1.00619	0.958045	10.3046	16.1825
P17936	Insulin-like growth factor-binding protein 3 OS=Homo sapiens GN=IGFBP3 PE=1 SV=2 - [IBP3_HUMAN]	IGFBP3		0.837224		1.05697	1.01256		0.97173	1.14155	1.02301	0.943426		1.1446		0.930726	0.932566		1.07439	0.841795	1.06705	1.07629		0.835686	0.998066	1.00963	0.988546	9.54372	10.7351
O94919	Endonuclease domain-containing 1 protein OS=Homo sapiens GN=ENDOD1 PE=1 SV=2 - [ENDD1_HUMAN]	ENDOD1	1.00598	0.874912	1.00218	1.19414	1.04694	0.972865	0.980847	0.818798	0.949505	0.977026	1.00313	1.11101	1.1465	0.790355	0.836483	1.0841	1.04943	1.27213	1.06621	0.972522		0.36817	0.982319	1.03319	0.950767	10.1501	13.7705
P55287	Cadherin-11 OS=Homo sapiens GN=CDH11 PE=1 SV=2 - [CAD11_HUMAN]	CDH11	0.877258	0.784437	1.00949	0.910801	1.05706	0.879724	0.76145	1.19843	1.00121	1.0934	1.12308	1.17895	1.15107	1.10293	0.806912	1.20669	1.56974	0.734249	0.985338	0.919103		0.185397	0.957326	1.07781	0.888218	14.5283	21.9133
Q9UNN8	Endothelial protein C receptor OS=Homo sapiens GN=PROCR PE=1 SV=1 - [EPCR_HUMAN]	PROCR	1.1373	0.984146	0.957162	1.16524	0.979516	1.07445	1.11556	1.12804	1.02804	1.25535	0.891591	1.02267	1.2627	0.822609	1.05824	0.92391	0.820379	0.774032	0.982074	0.82685		0.0205027	1.08248	0.938505	1.15341	8.8132	15.7938
P01714	Ig lambda chain V-III region SH OS=Homo sapiens PE=1 SV=1 - [LV301_HUMAN]		0.914404	0.917854		1.11177			0.836456	1.11525	1.00496	1.06492	1.1197	1.06864		0.881939			1.39313	0.879511	1.083	0.965275		0.456766	0.995087	1.05589	0.94242	10.9061	16.777
Q07654	Trefoil factor 3 OS=Homo sapiens GN=TFF3 PE=1 SV=1 - [TFF3_HUMAN]	TFF3		1.19028			1.00383			1.16018	1.15719			0.841937			0.953676			0.708313	0.651894			0.00809158	1.12787	0.788955	1.42957	7.45051	17.1977
P01133	Pro-epidermal growth factor OS=Homo sapiens GN=EGF PE=1 SV=2 - [EGF_HUMAN]	EGF	1.09898	0.994344	1.02712	0.867105	0.953153	0.903047	0.951968	1.0461	1.09171	0.953027	0.902707	1.00721	0.67019	1.15359	1.13442	1.15572	1.12685	1.00154	0.785469	1.07061		0.837634	0.988656	1.00083	0.987835	7.80451	16.6959
P24855	Deoxyribonuclease-1 OS=Homo sapiens GN=DNASE1 PE=1 SV=1 - [DNAS1_HUMAN]	DNASE1	1.00555	1.16349	1.04544	0.896438	0.994419	0.885199	1.04584	1.00399	1.03743	0.818065	0.959683	0.859196	0.759494	1.10907	1.03608	1.21355	0.935903	1.03942	0.820251	1.11066		0.925326	0.989586	0.984331	1.00534	10.009	14.5992
P00747	Plasminogen OS=Homo sapiens GN=PLG PE=1 SV=2 - [PLMN_HUMAN]	PLG	0.941995	1.1762	1.01176	0.906893	0.992989	1.01112	0.977178	1.00186	0.932537	0.964425	1.06681	0.842679	1.02287	1.10725	1.01244	1.11584	1.03829	1.06725	1.30598	1.02308		0.132639	0.991696	1.06025	0.935343	7.44373	10.8298
P43652	Afamin OS=Homo sapiens GN=AFM PE=1 SV=1 - [AFAM_HUMAN]	AFM	1.0463	1.00272	1.08883	1.11026	1.04253	1.1871	1.04661	0.871372	1.04154	1.35136	0.974815	0.972013	0.934245	0.872479	0.885439	0.746583	0.909902	0.854265	0.867445	0.791636		0.000647734	1.07886	0.880882	1.22475	11.59	8.27319
P02766	Transthyretin OS=Homo sapiens GN=TTR PE=1 SV=1 - [TTHY_HUMAN]	TTR		1.35913		0.995061			1.21035	0.968233	1.32718	0.923184		0.637939		1.00371			0.50042	0.761439	0.598952	1.02894		0.0104709	1.13052	0.755234	1.49692	17.0138	28.9978
Q8NFZ8	Cell adhesion molecule 4 OS=Homo sapiens GN=CADM4 PE=1 SV=1 - [CADM4_HUMAN]	CADM4	0.972292	1.03422	0.974141	1.04718	1.00981	0.887261	0.982552	1.0079	1.04276	0.964342	1.01584	0.975233	1.15013	0.945127	0.961437	1.19632	1.02608	1.04532	0.897417	1.01295		0.367339	0.992245	1.02259	0.97033	4.81045	8.91321
P06703	Protein S100-A6 OS=Homo sapiens GN=S100A6 PE=1 SV=1 - [S10A6_HUMAN]	S100A6	1.00118	0.902821	1.01264	0.907539	0.906177	1.08675	1.19684	1.12745	1.03144		1.0148	1.09693	0.415055	1.09977	1.28582	0.648571	0.50197	0.884529	0.81134			0.162112	1.0192	0.862087	1.18225	10.2402	34.1332
P07148	Fatty acid-binding protein, liver OS=Homo sapiens GN=FABP1 PE=1 SV=1 - [FABPL_HUMAN]	FABP1	1.29375	0.872117	1.00274					1.17722	1.16256	1.48434	0.750888	1.1205	1.00698					0.673167	0.911477	0.713386		0.0248971	1.16545	0.862733	1.35089	18.4356	20.7591
P05413	Fatty acid-binding protein, heart OS=Homo sapiens GN=FABP3 PE=1 SV=4 - [FABPH_HUMAN]	FABP3		1.11949	1.01538						1.09715	1.0521		0.888652	0.890091						0.940114	0.93994		0.00225566	1.07103	0.914699	1.17091	4.34129	3.19798
P21810	Biglycan OS=Homo sapiens GN=BGN PE=1 SV=2 - [PGS1_HUMAN]	BGN	0.991223	0.65225		1.07898		1.02305				1.01899	0.999197	1.2804		0.909725		0.989597				0.969874		0.46526	0.952899	1.02976	0.925362	17.9514	14.0189
Q92820	Gamma-glutamyl hydrolase OS=Homo sapiens GN=GGH PE=1 SV=2 - [GGH_HUMAN]	GGH	1.35108	0.779951	0.987103	0.921758	0.955317	1.02321	1.09095	1.02347	0.887227	1.03377	0.667163	1.21287	1.05562	1.09665	1.10572	0.994825	0.748784	0.836343	1.25559	0.960193		0.878533	1.00538	0.993376	1.01209	14.9341	19.4536
P07858	Cathepsin B OS=Homo sapiens GN=CTSB PE=1 SV=3 - [CATB_HUMAN]	CTSB	1.19526	0.917848	1.03025	1.02565	0.932699	1.07216	1.01814	0.850889		1.09473	0.808586	1.08057	0.834287	0.972592	1.20347	0.938536	0.919979	1.14767		0.93223		0.566196	1.01529	0.981991	1.03391	10.1893	13.776
O00560	Syntenin-1 OS=Homo sapiens GN=SDCBP PE=1 SV=1 - [SDCB1_HUMAN]	SDCBP	0.926554	0.982099	1.0332	1.07506	0.922894	0.944057	0.936495	0.954978		0.874533	1.05587	1.00794	0.750583	0.909667	1.25074	1.08926	1.15869	1.14033		1.08502		0.124673	0.961097	1.04979	0.915513	6.34042	14.0559
P15586	N-acetylglucosamine-6-sulfatase OS=Homo sapiens GN=GNS PE=1 SV=3 - [GNS_HUMAN]	GNS	1.20108	0.682405	0.953393	0.908114	1.05502	1.12109	0.851122	0.97469	0.969187	1.61421	0.845192	1.27252	1.38728	1.11248	0.810923	0.66834	1.38199	0.881885	1.22902	0.628383		0.926953	1.03303	1.0218	1.01099	24.1404	28.2946
O95998	Interleukin-18-binding protein OS=Homo sapiens GN=IL18BP PE=1 SV=2 - [I18BP_HUMAN]	IL18BP	1.02091	0.804091	0.974596	0.770573	1.02933	1.12644	0.920705	1.0413	0.996199	0.876278	0.958795	1.16714	0.981264	1.25815	0.888964	0.779675	1.1599	0.870017	0.969192	1.12682		0.33465	0.956042	1.01599	0.940995	11.7172	15.1928
P01871	Ig mu chain C region OS=Homo sapiens GN=IGHM PE=1 SV=3 - [IGHM_HUMAN]	IGHM	0.554679	0.90099	0.999882	1.12234	1.028	1.19801	0.789997	1.34164	1.03171	1.29444	1.40927	1.08655	1.19991	0.887064	0.88824	0.747804	1.53419	0.629329	0.87457	0.644113		0.773844	1.02617	0.990105	1.03642	23.0778	31.3654
Q02818	Nucleobindin-1 OS=Homo sapiens GN=NUCB1 PE=1 SV=4 - [NUCB1_HUMAN]	NUCB1	1.0006	1.26006	1.01609	1.01506	0.991908	0.937552	1.00431	1.12349	0.886966	0.967691	0.981408	0.765509	0.919971	0.983536	1.05398	1.17913	0.974564	0.933487	1.28174	1.0326		0.862571	1.02037	1.01059	1.00968	10.1755	14.0482
P29279	Connective tissue growth factor OS=Homo sapiens GN=CTGF PE=1 SV=2 - [CTGF_HUMAN]	CTGF	0.914477	0.923473			0.957293	0.927722	0.945626	1.12454	1.05771	0.615188	1.07813	1.07734			1.12102	1.08631	1.09122	0.864901	0.992107	1.32553		0.0542286	0.933254	1.07957	0.864469	15.9167	11.9311
P05062	Fructose-bisphosphate aldolase B OS=Homo sapiens GN=ALDOB PE=1 SV=2 - [ALDOB_HUMAN]	ALDOB	1.13231	1.37254	1.08472	1.09768	1.02166	1.09988	0.903219	0.874786	1.02212	1.00263	0.843036	0.675948	0.567548	0.889861	0.91864	0.876121	1.24342	1.20814	0.904849	1.02723		0.0846436	1.06115	0.915479	1.15912	13.0124	22.7877
Q9BY67	Cell adhesion molecule 1 OS=Homo sapiens GN=CADM1 PE=1 SV=2 - [CADM1_HUMAN]	CADM1	0.93112	1.13975	0.972244	0.918852	1.0061	0.955902	1.01269	0.952197	1.06669	0.954433	1.06793	0.871138	1.02437	1.09386	0.967193	1.10544	1.01347	1.12389	0.781207	1.03839		0.669577	0.990998	1.00869	0.982462	6.87467	10.8065
P01034	Cystatin-C OS=Homo sapiens GN=CST3 PE=1 SV=1 - [CYTC_HUMAN]	CST3	0.931483	1.19515	0.943312	1.03055	0.97879	0.910218	1.02755	1.05965	1.01988	0.8512	1.08813	0.844059	1.19162	0.960295	1.04581	1.20261	0.918899	0.984552	1.17363	1.10258		0.266072	0.994778	1.05122	0.946308	9.59627	11.6413
P02656	Apolipoprotein C-III OS=Homo sapiens GN=APOC3 PE=1 SV=1 - [APOC3_HUMAN]	APOC3	0.972007	1.11184			1.02324	1.12568			0.95274	1.12493	1.02561	0.885076			0.973042	0.835861			1.32018	0.860755		0.423259	1.05174	0.983421	1.06947	7.53561	18.2915
P01603	Ig kappa chain V-I region Ka OS=Homo sapiens PE=1 SV=1 - [KV111_HUMAN]							1.01516		0.909837	0.978844							1.01373		1.04317	0.985734			0.276864	0.967945	1.01421	0.954383	5.52701	2.83196
P04075	Fructose-bisphosphate aldolase A OS=Homo sapiens GN=ALDOA PE=1 SV=2 - [ALDOA_HUMAN]	ALDOA	1.01289		1.00509		0.987354	1.0011	1.12297	1.05708	0.945162		0.982772		0.991063		1.06165	1.02574	0.678058	0.978885	1.07418			0.404502	1.01881	0.970336	1.04995	5.56174	13.8442
P07108	Acyl-CoA-binding protein OS=Homo sapiens GN=DBI PE=1 SV=2 - [ACBP_HUMAN]	DBI	1.07049	1.05974	1.07383	1.12431	1.13877	1.03997	1.08911	1.22526	1.06051		0.94484	0.962559	0.417667	0.839581	0.657164	0.799138	0.827324	0.781115	0.853488			0.000339903	1.098	0.786986	1.39519	5.21264	20.9753
P83593	Ig kappa chain V-IV region STH (Fragment) OS=Homo sapiens PE=1 SV=1 - [KV405_HUMAN]											1.01124										0.994463		#DIV/0!	1.01124	0.994463	1.01687	#DIV/0!	#DIV/0!
P08294	Extracellular superoxide dismutase [Cu-Zn] OS=Homo sapiens GN=SOD3 PE=1 SV=2 - [SODE_HUMAN]	SOD3	0.886664	1.21312	0.974817	0.953455	1.00749	0.709866		1.09429	1.14565	0.774754	1.11701	0.823034	0.910983	1.0486	0.955174	1.50723		1.00019	0.801949	1.21319		0.465326	0.973345	1.04193	0.934175	17.0273	21.0117
Q96PD5	N-acetylmuramoyl-L-alanine amidase OS=Homo sapiens GN=PGLYRP2 PE=1 SV=1 - [PGRP2_HUMAN]	PGLYRP2	0.896086	0.868489	1.00402	0.940542	0.979991	0.813577	0.929294	0.946962	0.929598	1.01503	1.13299	1.11665	1.07551	1.06499	1.05848	1.38947	1.24232	1.0029	0.920655	0.958373		0.00467154	0.932359	1.09623	0.850512	6.59615	12.5547
P05154	Plasma serine protease inhibitor OS=Homo sapiens GN=SERPINA5 PE=1 SV=3 - [IPSP_HUMAN]	SERPINA5	1.16404	0.995888	1.13078	1.06748	0.990148	0.968238	1.11277	1.02904	1.15944	0.76164	0.86393	1.00358	0.518684	0.927085	1.02193	1.04962	0.751276	1.0151	0.636163	1.20343		0.0894791	1.03795	0.899079	1.15445	11.6274	23.2261
P02671	Fibrinogen alpha chain OS=Homo sapiens GN=FGA PE=1 SV=2 - [FIBA_HUMAN]	FGA	0.882636	1.19866	0.879548	0.909514	1.04014	1.2187	1.18324	0.936282	0.93347	1.09917	1.11509	0.824996	1.69219	1.11083	0.86674	0.666392	0.498342	1.13343	1.34824	0.908192		0.922023	1.02814	1.01645	1.0115	13.3423	33.7762
P48745	Protein NOV homolog OS=Homo sapiens GN=NOV PE=1 SV=1 - [NOV_HUMAN]	NOV	0.915296	1.2512	0.936595	1.00435	0.943649	1.01433	0.937078	1.07652	1.06737	0.860422	1.06913	0.794313	1.42094	0.995936	1.17059	0.941019	1.16253	0.871707	0.923465	1.08759		0.531163	1.00068	1.04372	0.958761	11.1243	17.3215
P49747	Cartilage oligomeric matrix protein OS=Homo sapiens GN=COMP PE=1 SV=2 - [COMP_HUMAN]	COMP	1.08019	1.09806	1.06258	1.049	0.909058	0.949828	0.897864	1.08361	0.964937	0.891553	0.951252	0.932561	0.693103	0.941863	1.27169	1.07068	1.22952	0.937671	0.849443	1.07532		0.956752	0.998667	0.995311	1.00337	8.41386	17.3371
P04083	Annexin A1 OS=Homo sapiens GN=ANXA1 PE=1 SV=2 - [ANXA1_HUMAN]	ANXA1	0.991977				1.0296	1.03824	1.17448			0.875205	0.988739				0.90366	0.929543	0.566536			1.09667		0.262142	1.0219	0.897029	1.1392	10.4964	22.1976
Q9UBI6	Guanine nucleotide-binding protein G(I)/G(S)/G(O) subunit gamma-12 OS=Homo sapiens GN=GNG12 PE=1 SV=3 - [GBG12_HUMAN]	GNG12	1.0748	0.769888	1.02707	1.15356	1.01063	1.07118	1.0167	0.890338		1.14877	0.933474	1.1916	0.929599	0.817228	0.976244	0.912585	0.968324	0.94576		0.833773		0.199282	1.0181	0.945399	1.0769	12.0059	11.3709
P05204	Non-histone chromosomal protein HMG-17 OS=Homo sapiens GN=HMGN2 PE=1 SV=3 - [HMGN2_HUMAN]	HMGN2							1.20465										0.448298					#DIV/0!	1.20465	0.448298	2.68716	#DIV/0!	#DIV/0!
P51884	Lumican OS=Homo sapiens GN=LUM PE=1 SV=2 - [LUM_HUMAN]	LUM	0.879815	1.1564	0.964408	0.893872	0.978602	1.272	0.916846	1.08341	0.9883	0.961532	1.14542	0.868938	1.25027	1.12799	1.06105	0.638354	1.20251	0.75425	1.30111	1.04486		0.712337	1.00952	1.03947	0.971183	12.3749	21.0367
O00241	Signal-regulatory protein beta-1 OS=Homo sapiens GN=SIRPB1 PE=1 SV=5 - [SIRB1_HUMAN]	SIRPB1	0.818708	0.987202	1.06096	1.04208	0.972764	1.01684	1.02671	0.915637	0.886353	0.835351	1.1855	1.0193	0.914702	0.956125	1.08468	0.978108	0.909667	0.841759	1.15653	1.1075		0.211889	0.956261	1.01539	0.941769	9.10772	11.3019
P01023	Alpha-2-macroglobulin OS=Homo sapiens GN=A2M PE=1 SV=3 - [A2MG_HUMAN]	A2M	1.19117	1.20529	0.759343	0.836975	1.07938	1.27677	1.17941	0.888964	0.946202	0.92877	0.744803	0.795419	2.14831	1.19263	0.766846	0.683464	0.518891	1.17003	1.34812	1.04939		0.938345	1.02923	1.04179	0.98794	17.4415	45.0657
P04208	Ig lambda chain V-I region WAH OS=Homo sapiens PE=1 SV=1 - [LV106_HUMAN]		0.847123	0.853281	1.03159	1.06884		0.931489	0.872756	0.901472	1.00322	0.921903	1.16134	1.13594	1.09056	0.922004		1.08117	1.29029	1.38357	0.725744	1.04819		0.0465123	0.936852	1.0932	0.856979	8.55977	17.5996
P01591	Immunoglobulin J chain OS=Homo sapiens GN=IGJ PE=1 SV=4 - [IGJ_HUMAN]	IGJ	0.642323	1.12496	0.927767	1.11035	0.788192	1.16048	1.05705	0.845266	1.02214	1.26023	1.33604	0.904095	1.47105	0.882899	1.63535	0.715865	0.837094	1.37456	0.892635	0.865889		0.426252	0.993875	1.09155	0.91052	19.1667	29.8373
P05937	Calbindin OS=Homo sapiens GN=CALB1 PE=1 SV=2 - [CALB1_HUMAN]	CALB1	0.962653	1.04387	1.13143	0.904541	1.02561	0.903757	0.933334	0.98092	0.722135	1.10289	1.02835	0.959205	0.707679	1.11332	0.926578	1.1495	1.16113	1.0912	1.7267	0.878498		0.287613	0.971115	1.07422	0.904021	12.0815	25.0282
P06870	Kallikrein-1 OS=Homo sapiens GN=KLK1 PE=1 SV=2 - [KLK1_HUMAN]	KLK1	1.08912	0.892779	1.01509	0.892818	1.09096	1.14979	1.01959	1.33573	1.01772	1.03365	0.931239	1.13704	0.887991	1.1303	0.705307	0.827008	0.988654	0.606338	1.00372	0.981321		0.0636707	1.05372	0.919892	1.14549	12.151	18.5155
P05387	60S acidic ribosomal protein P2 OS=Homo sapiens GN=RPLP2 PE=1 SV=1 - [RLA2_HUMAN]	RPLP2			0.979918	1.13697		1.0779		0.957694					0.614391	0.835183		0.766423		0.985845				0.0459374	1.03812	0.80046	1.2969	8.0993	19.2667
P02654	Apolipoprotein C-I OS=Homo sapiens GN=APOC1 PE=1 SV=1 - [APOC1_HUMAN]	APOC1		1.22022	0.893362	1.0205	1.05465	1.23874	1.20506		0.754956			0.774817	1.61369	0.991728	0.82947	0.782343	0.459706		1.83102			0.942243	1.05535	1.0404	1.01438	17.3395	47.6555
P06454	Prothymosin alpha OS=Homo sapiens GN=PTMA PE=1 SV=2 - [PTMA_HUMAN]	PTMA	0.813886	1.20533	1.03193	0.784943	1.02068	0.847779	0.938723	0.829943	1.02646	0.768408	1.14288	0.833295	0.818555	1.23299	0.941595	1.19409	1.17211	1.35483	0.782219	1.17038		0.0970733	0.926808	1.0643	0.870819	15.3058	18.9773
P78324	Tyrosine-protein phosphatase non-receptor type substrate 1 OS=Homo sapiens GN=SIRPA PE=1 SV=2 - [SHPS1_HUMAN]	SIRPA	1.01273	0.816364	1.00942	0.961684	1.01698	1.02953	1.02894	1.01352	0.957736	1.07982	1.00738	1.14844	1.1707	1.04565	0.917003	0.979305	0.950199	0.979059	1.08277	0.917284		0.465349	0.992672	1.01978	0.973419	7.14243	8.85127
P01616	Ig kappa chain V-II region MIL OS=Homo sapiens PE=1 SV=1 - [KV203_HUMAN]			0.712748		1.06926	1.05571	1.02701	0.965101	0.797049	0.819891	1.0958		1.23966		0.920044	0.839752	0.951649	1.06796	1.08703	1.6189	0.837982		0.251781	0.94282	1.07037	0.880835	15.475	24.3037
Q6UXB8	Peptidase inhibitor 16 OS=Homo sapiens GN=PI16 PE=1 SV=1 - [PI16_HUMAN]	PI16	1.14514	0.540113		0.613483		1.25296	0.619758	1.211	1.14359	1.23721	0.964856	1.43191		1.46009		0.3333	2.00656	0.473181	0.689696	0.84138		0.816153	0.970407	1.02512	0.946628	32.7018	55.3182
P62805	Histone H4 OS=Homo sapiens GN=HIST1H4A PE=1 SV=2 - [H4_HUMAN]	HIST1H4A; HIST1H4B; HIST1H4C; HIST1H4D; HIST1H4E; HIST1H4F; HIST1H4H; HIST1H4I; HIST1H4J; HIST1H4K; HIST1H4L; HIST2H4A; HIST2H4B; HIST4H4	1.28024	1.03409	0.947285	1.03356		1.11376		0.963356	0.923823		0.679893	0.960481	1.27568	0.964776		0.672835		0.92925	1.14255			0.341909	1.0423	0.946496	1.10122	11.8261	23.3713
P54710	Sodium/potassium-transporting ATPase subunit gamma OS=Homo sapiens GN=FXYD2 PE=1 SV=3 - [ATNG_HUMAN]	FXYD2	1.12368	1.23778				1.02434		1.29834	1.10471	1.02525	0.925119	0.813327				0.965133		0.514619	0.837447	1.01701		0.00921837	1.13568	0.845443	1.3433	9.8505	21.2017
P10153	Non-secretory ribonuclease OS=Homo sapiens GN=RNASE2 PE=1 SV=2 - [RNAS2_HUMAN]	RNASE2	0.995228	1.12612	0.971991	0.994396	1.01643	0.983522	0.988901	0.918639	0.906657	1.10529	0.998301	0.889119	1.04168	1.00839	0.953711	1.10697	1.02763	1.10846	1.10643	0.9074		0.680199	1.00072	1.01481	0.986114	6.97288	7.90555
P00751	Complement factor B OS=Homo sapiens GN=CFB PE=1 SV=2 - [CFAB_HUMAN]	CFB	1.13982	1.06742	0.951223	1.13953	1.04256	1.25122	1.16464	0.87667	1.00059	1.02657	0.819296	0.930416	1.29022	0.849249	0.883694	0.68861	0.555269	0.97849	1.08334	0.9744		0.0454115	1.06602	0.905298	1.17754	10.3848	22.4303
P60174	Triosephosphate isomerase OS=Homo sapiens GN=TPI1 PE=1 SV=3 - [TPIS_HUMAN]	TPI1	1.13568	0.725843	1.00533	1.05485	1.02604	1.02808	0.975563			0.946615	0.859261	1.24504	1.01424	0.937303	0.915038	1.05551	1.09171			0.998427		0.655593	0.98725	1.01457	0.973076	12.1201	11.8396
Q8WVN6	Secreted and transmembrane protein 1 OS=Homo sapiens GN=SECTM1 PE=1 SV=2 - [SCTM1_HUMAN]	SECTM1	1.02134	1.07937	0.974676	1.15615	0.985997	0.949761	1.01769	0.950167	0.932778	1.00337	0.974623	0.924108	1.27033	0.826766	1.04379	1.12843	0.943603	1.05612	1.22602	0.915659		0.641239	1.00713	1.03094	0.9769	6.72757	13.8261
P10599	Thioredoxin OS=Homo sapiens GN=TXN PE=1 SV=3 - [THIO_HUMAN]	TXN	1.26781	0.956425	0.968299	0.945473	0.981025	1.16562	1.09011	1.12238	0.922638	0.871508	0.758973	1.05813	0.804624	1.06007	1.05282	0.559383	0.781329	0.743408	1.23562	1.15971		0.198879	1.02913	0.921408	1.11691	12.2268	23.8079
Q96FE7	Phosphoinositide-3-kinase-interacting protein 1 OS=Homo sapiens GN=PIK3IP1 PE=1 SV=2 - [P3IP1_HUMAN]	PIK3IP1	0.971095	1.13659	1.0413	1.01338	0.976982	0.892676	1.0185	1.02693	1.02756	0.797663	1.00538	0.897452	0.67339	0.983435	1.05535	1.22516	0.954669	1.03167	0.770972	1.16483		0.818301	0.990267	0.976231	1.01438	9.23344	17.0139
P19320	Vascular cell adhesion protein 1 OS=Homo sapiens GN=VCAM1 PE=1 SV=1 - [VCAM1_HUMAN]	VCAM1	0.864162	0.825707	1.10085	1.1843	1.01061	0.95692	0.907233	1.03374	1.00298	1.05565	1.11442	1.15204	0.723493	0.809024	0.916101	1.02247	1.23484	0.841688	1.16926	0.972011		0.983912	0.994215	0.995536	0.998673	10.9901	17.273
P26842	CD27 antigen OS=Homo sapiens GN=CD27 PE=1 SV=2 - [CD27_HUMAN]	CD27		0.940376	1.02287			0.88759			1.08119	1.14475		1.04194	0.905801			1.15405			0.699156	0.909968		0.440908	1.01536	0.942183	1.07766	10.221	18.095
P14618	Pyruvate kinase PKM OS=Homo sapiens GN=PKM PE=1 SV=4 - [KPYM_HUMAN]	PKM	1.04665		0.964419	1.08517	1.01825	1.04584	1.11537	0.891152	0.94973		0.948917		1.2153	0.905369	0.965566	0.90357	0.685605	1.13898	0.940862			0.428343	1.01457	0.963021	1.05353	7.36795	16.6107
O00584	Ribonuclease T2 OS=Homo sapiens GN=RNASET2 PE=1 SV=2 - [RNT2_HUMAN]	RNASET2	1.1397	0.765967	1.0684	1.10032		1.06699	0.928589	0.842799	0.852975	1.10183	0.892603	1.21932	0.79526	0.895209		0.898498	1.17865	1.19564	1.4596	0.900518		0.481458	0.985286	1.04837	0.939829	14.0527	21.1445
Q06830	Peroxiredoxin-1 OS=Homo sapiens GN=PRDX1 PE=1 SV=1 - [PRDX1_HUMAN]	PRDX1			1.05613		1.03504	1.05282	0.992336	0.976262					0.297593		0.893231	0.816046	1.02583	1.0932				0.233834	1.02252	0.82518	1.23914	3.54494	38.0896
P19957	Elafin OS=Homo sapiens GN=PI3 PE=1 SV=3 - [ELAF_HUMAN]	PI3	0.999867	0.706658			0.922502	0.908473		0.864823	0.99684	0.795111	0.951608	1.2718			1.23692	1.15489		1.33256	0.651642	1.13672		0.0519561	0.884896	1.10516	0.800693	12.0264	21.2065
P15144	Aminopeptidase N OS=Homo sapiens GN=ANPEP PE=1 SV=4 - [AMPN_HUMAN]	ANPEP	1.07798	0.95596	1.06078	1.04846	1.02329	0.941578	1.00172	0.968522	0.87741	0.935241	0.931322	1.03575	0.745735	0.948224	0.964008	1.08337	1.05713	1.02558	1.24728	1.04974		0.670912	0.989092	1.00881	0.980452	6.48631	12.7259
P03950	Angiogenin OS=Homo sapiens GN=ANG PE=1 SV=1 - [ANGI_HUMAN]	ANG	1.09481	1.13876		1.03471				0.967463			0.89466	0.856765		0.965674				0.942108				0.0218267	1.05894	0.914802	1.15756	7.02731	5.32077
Q8TDQ0	Hepatitis A virus cellular receptor 2 OS=Homo sapiens GN=HAVCR2 PE=1 SV=3 - [HAVR2_HUMAN]	HAVCR2	0.911447	0.693782	0.942867	0.938726	1.00835	0.970061	0.876668	1.13735	0.978803	0.909758	1.08214	1.25636	1.14718	1.06051	0.975958	1.00387	1.28608	0.776856	1.04637	1.0579		0.0346747	0.936781	1.06932	0.876051	11.9242	13.4969
O95336	6-phosphogluconolactonase OS=Homo sapiens GN=PGLS PE=1 SV=2 - [6PGL_HUMAN]	PGLS	0.93459	0.833368	1.0126	1.01047	0.983699	1.00619	0.854317	0.883305	1.00354	0.989295	1.04465	1.13678	0.987601	0.98904	1.05436	1.01021	1.35008	1.06899	0.915945	1.00921		0.0286633	0.951137	1.05669	0.900113	7.32697	11.2138
P13646	Keratin, type I cytoskeletal 13 OS=Homo sapiens GN=KRT13 PE=1 SV=4 - [K1C13_HUMAN]	KRT13					0.898498	1.13729	1.18737								1.33413	0.7833	0.671229					0.567145	1.07439	0.929554	1.15581	14.3679	38.1718
P07204	Thrombomodulin OS=Homo sapiens GN=THBD PE=1 SV=2 - [TRBM_HUMAN]	THBD	0.923833	1.05041	0.963483	1.00045	1.00883			0.91356	1.04762	0.924658	1.06378	0.946121	1.30865	0.994819	1.00425			1.23423	0.724654	1.06948		0.358959	0.979106	1.04325	0.938516	5.68376	17.1019
P81605	Dermcidin OS=Homo sapiens GN=DCD PE=1 SV=2 - [DCD_HUMAN]	DCD	1.17442		1.03851	0.824755	1.02522	0.826832	1.10467	0.912227	1.0869	0.875414	0.815895		0.69716	1.18775	0.944398	1.3158	0.732334	1.24267	0.810112	1.08203		0.960061	0.985439	0.980906	1.00462	13.0874	23.7373
P04004	Vitronectin OS=Homo sapiens GN=VTN PE=1 SV=1 - [VTNC_HUMAN]	VTN	0.973622	1.15763	0.940926	0.902902	0.980044	1.00928	0.866979	1.1156	0.890216	0.997134	1.05334	0.879122	1.46672	1.11898	1.02497	1.05795	1.28955	0.851593	1.36407	1.00348		0.09437	0.983432	1.11098	0.885196	9.54589	18.218
P35754	Glutaredoxin-1 OS=Homo sapiens GN=GLRX PE=1 SV=2 - [GLRX1_HUMAN]	GLRX	1.0439	0.877952						1.39799	1.00489	1.0569	0.973585	1.10139						0.618302	1.02997	0.948882		0.271028	1.07633	0.934426	1.15186	17.9526	19.9267
P11684	Uteroglobin OS=Homo sapiens GN=SCGB1A1 PE=1 SV=1 - [UTER_HUMAN]	SCGB1A1	1.12291	0.649646	1.0571	1.1205	1.08966	1.12985	0.615604	1.10104	1.09311	1.5392	0.952262	1.28517	1.10686	0.883097	0.621479	0.575058	1.99268	0.94753	1.11574	0.648846		0.804969	1.05186	1.01287	1.0385	24.7711	41.0482
P08727	Keratin, type I cytoskeletal 19 OS=Homo sapiens GN=KRT19 PE=1 SV=4 - [K1C19_HUMAN]	KRT19						1.02742	1.01102									0.872539	0.970806					0.290268	1.01922	0.921673	1.10583	1.13766	7.53898
O95497	Pantetheinase OS=Homo sapiens GN=VNN1 PE=1 SV=2 - [VNN1_HUMAN]	VNN1	0.910998	1.05182	1.01141	0.981778		0.895204		0.756516	1.00383	0.881837	1.06764	0.966091	0.977688	1.01715		1.17394		0.587816	0.948822	1.09233		0.560667	0.936675	0.978935	0.956831	10.1469	17.8719
Q9BQE3	Tubulin alpha-1C chain OS=Homo sapiens GN=TUBA1C PE=1 SV=1 - [TBA1C_HUMAN]	TUBA1C			0.987136	1.18425	0.990187	1.08104	1.07837			1.16477			0.958011	0.797389	1.03719	0.862664	0.818368			0.907314		0.00436103	1.08096	0.896823	1.20532	7.71129	10.0684
P00746	Complement factor D OS=Homo sapiens GN=CFD PE=1 SV=5 - [CFAD_HUMAN]	CFD	1.0006								0.96872	1.15087	1.00325								1.17498	0.856293		0.806875	1.04006	1.01151	1.02823	9.35292	15.7691
P13647	Keratin, type II cytoskeletal 5 OS=Homo sapiens GN=KRT5 PE=1 SV=3 - [K2C5_HUMAN]	KRT5	1.23501	0.677748	0.994268				1.10573		1.02606		0.775311	1.27444	0.944432				0.764436		1.02532			0.708597	1.00776	0.956788	1.05328	20.4967	21.9039
Q14624	Inter-alpha-trypsin inhibitor heavy chain H4 OS=Homo sapiens GN=ITIH4 PE=1 SV=4 - [ITIH4_HUMAN]	ITIH4	0.810556	1.04251	0.999557	1.0767	0.912879	1.00755	0.931402	0.865439	0.893075	0.807433	1.20498	0.96687	1.02081	0.924461	1.26328	0.955626	1.1785	1.33373	1.1928	1.14391		0.00366893	0.93471	1.1185	0.835683	10.0819	12.6876
Q14982	Opioid-binding protein/cell adhesion molecule OS=Homo sapiens GN=OPCML PE=1 SV=1 - [OPCM_HUMAN]	OPCML	0.776148	1.06986		0.876447	0.965201	0.874867		1.07683		1.07027	1.20187	0.940733		1.13308	1.10211	1.20171		0.978178		0.979555		0.0786264	0.958519	1.07675	0.890199	12.4846	10.2264
P04155	Trefoil factor 1 OS=Homo sapiens GN=TFF1 PE=1 SV=1 - [TFF1_HUMAN]	TFF1	1.00134	1.05268	1.02486		1.02135	0.954122		1.27238	1.07212	1.10028	1.01268	0.985018	1.2109		0.862367	1.16201		0.695498	0.860641	0.880198		0.161226	1.06239	0.958665	1.1082	9.01882	17.7586
P52566	Rho GDP-dissociation inhibitor 2 OS=Homo sapiens GN=ARHGDIB PE=1 SV=3 - [GDIR2_HUMAN]	ARHGDIB		1.30571	0.955963		0.921068	0.823657	1.20877	0.942974	1.04409	0.809295		0.738645	0.831592		1.23389	1.32014	0.456553	1.25748	0.660294	1.14186		0.728964	1.00144	0.955057	1.04857	17.6162	33.9253
P10645	Chromogranin-A OS=Homo sapiens GN=CHGA PE=1 SV=7 - [CMGA_HUMAN]	CHGA	0.829662	1.21937	1.07848	1.05157	1.01596	0.968453	0.985949	0.881885	1.11145	0.900872	1.17005	0.803913	0.85389	0.935968	0.962343	1.05066	1.04807	1.20691	0.935339	1.05288		0.966195	1.00437	1.002	1.00236	11.6592	12.835
P04259	Keratin, type II cytoskeletal 6B OS=Homo sapiens GN=KRT6B PE=1 SV=5 - [K2C6B_HUMAN]	KRT6B									0.916155										1.01077			#DIV/0!	0.916155	1.01077	0.906392	#DIV/0!	#DIV/0!
P55290	Cadherin-13 OS=Homo sapiens GN=CDH13 PE=1 SV=1 - [CAD13_HUMAN]	CDH13	0.935339	1.03525	1.18578	1.03548	0.998504	0.943943	0.874684	1.03241	1.03281	0.944389	1.0629	0.972636	0.498539	0.961569	0.99806	1.1495	1.30755	0.99784	0.965526	1.02999		0.917064	1.00186	0.994411	1.00749	8.49761	20.5645
P01700	Ig lambda chain V-I region HA OS=Homo sapiens PE=1 SV=1 - [LV102_HUMAN]			0.77536										1.18504										#DIV/0!	0.77536	1.18504	0.654289	#DIV/0!	#DIV/0!
Q92956	Tumor necrosis factor receptor superfamily member 14 OS=Homo sapiens GN=TNFRSF14 PE=1 SV=3 - [TNR14_HUMAN]	TNFRSF14	0.914718	1.0658	1.08014	0.827123	0.932792	0.805443	0.907531	1.02748	1.0986	0.836322	1.07958	0.96581	0.726174	1.1865	1.2048	1.38526	1.2444	1.04749	0.586346	1.13627		0.228198	0.949595	1.05626	0.899015	11.6789	22.9233
P31946	14-3-3 protein beta/alpha OS=Homo sapiens GN=YWHAB PE=1 SV=3 - [1433B_HUMAN]	YWHAB		1.10471										0.887174										#DIV/0!	1.10471	0.887174	1.2452	#DIV/0!	#DIV/0!
P05451	Lithostathine-1-alpha OS=Homo sapiens GN=REG1A PE=1 SV=3 - [REG1A_HUMAN]	REG1A	0.834531	0.853436	1.09227	0.972407	1.03743	0.835753	0.697399	0.714491	1.18016	1.17641	1.19866	1.13322	0.845297	1.0305	0.863307	1.33836	1.74722	1.66956	0.887911	0.797988		0.10445	0.939429	1.1512	0.816042	18.9919	29.6228
P52565	Rho GDP-dissociation inhibitor 1 OS=Homo sapiens GN=ARHGDIA PE=1 SV=3 - [GDIR1_HUMAN]	ARHGDIA		1.08285	0.992923	1.03822	1.01047	1.04261						0.926699	0.9273	0.956241	0.965629	0.813557						0.0092247	1.03342	0.917885	1.12587	3.32327	6.62723
P55291	Cadherin-15 OS=Homo sapiens GN=CDH15 PE=1 SV=1 - [CAD15_HUMAN]	CDH15	0.912171	1.12226	0.996363	0.872617	1.03016	0.893171	1.0373	1.29427	0.936201	1.3251	1.06435	0.870725	1.04641	1.13443	0.897376	1.19364	0.810157	0.761148	0.793332	0.806591		0.160258	1.04196	0.937817	1.11105	15.3877	16.8092
Q9HD89	Resistin OS=Homo sapiens GN=RETN PE=2 SV=1 - [RETN_HUMAN]	RETN	1.12382								1.17076		0.864855								0.602485			0.186245	1.14729	0.73367	1.56377	2.89313	25.287
Q96S96	Phosphatidylethanolamine-binding protein 4 OS=Homo sapiens GN=PEBP4 PE=1 SV=3 - [PEBP4_HUMAN]	PEBP4		0.331792				0.805535		1.54311	1.17447			1.55311				1.36054		0.381214	0.675072			0.942081	0.963729	0.992485	0.971026	53.7328	55.9232
P62258	14-3-3 protein epsilon OS=Homo sapiens GN=YWHAE PE=1 SV=1 - [1433E_HUMAN]	YWHAE			1.01168			1.00256							0.835101			1.02051						0.549293	1.00712	0.927807	1.08548	0.640024	14.1307
P13284	Gamma-interferon-inducible lysosomal thiol reductase OS=Homo sapiens GN=IFI30 PE=1 SV=3 - [GILT_HUMAN]	IFI30	1.21317	1.00678		1.03604	0.997198	1.03494	1.01609	1.00492	0.999118	1.00524	0.821095	1.01116		0.961119	0.984753	0.929004	1.01537	1.13034	0.641384	0.978484		0.0960544	1.03483	0.941412	1.09923	6.60777	14.753
P01040	Cystatin-A OS=Homo sapiens GN=CSTA PE=1 SV=1 - [CYTA_HUMAN]	CSTA				0.646374	0.903604	0.924248	1.01267							1.3896	1.32668	1.13563	0.996065					0.0299156	0.871723	1.21199	0.719247	18.0681	14.848
Q9BZG9	Ly-6/neurotoxin-like protein 1 OS=Homo sapiens GN=LYNX1 PE=1 SV=3 - [LYNX1_HUMAN]	LYNX1	0.968574	0.961888	0.976464	1.22677	1.0588	1.10112	0.880733	1.10638	1.01846	1.2931	1.09934	1.04892	0.852845	0.722164	0.789218	0.648834	1.24512	0.86681	1.13712	0.808809		0.0836874	1.05923	0.921918	1.14894	11.9754	21.423
Q03405	Urokinase plasminogen activator surface receptor OS=Homo sapiens GN=PLAUR PE=1 SV=1 - [UPAR_HUMAN]	PLAUR	0.948071	0.941975	1.01816	1.07223	0.990105		1.03756	0.88143		1.02715	1.04641	1.05109	0.849802	0.921394	1.02619		0.88784	1.16105		0.941813		0.92883	0.989585	0.985698	1.00394	6.28147	10.4629
P0C0L5	Complement C4-B OS=Homo sapiens GN=C4B PE=1 SV=2 - [CO4B_HUMAN]	C4B; C4B_2		1.149				0.943025						0.860305				1.10467						0.730376	1.04601	0.98249	1.06465	13.9237	17.5875
P0C0L4	Complement C4-A OS=Homo sapiens GN=C4A PE=1 SV=2 - [CO4A_HUMAN]	C4A	1.21231		0.968433			0.974699		0.965821		0.91155	0.836307		1.32531			1.0438		1.17744		1.06474		0.418166	1.00656	1.08952	0.923857	11.7014	16.556
P00918	Carbonic anhydrase 2 OS=Homo sapiens GN=CA2 PE=1 SV=2 - [CAH2_HUMAN]	CA2		1.23109	0.976913	0.96858		1.0766	0.873515			0.970199		0.797922	1.05882	1.03596		0.732406	1.29387			0.994174		0.758436	1.01615	0.985525	1.03107	12.1417	20.4115
P04216	Thy-1 membrane glycoprotein OS=Homo sapiens GN=THY1 PE=1 SV=2 - [THY1_HUMAN]	THY1	1.14782	0.971181				0.991221		1.04584	0.891781	1.14713	0.852109	1.02249				1.08263		0.864829	1.39632	0.882306		0.872635	1.03249	1.01678	1.01545	9.86594	20.4752
Q07507	Dermatopontin OS=Homo sapiens GN=DPT PE=2 SV=2 - [DERM_HUMAN]	DPT		1.13606					0.725157	0.925949	1.19343			0.863188					1.66538	1.32349	0.864327			0.448335	0.995147	1.1791	0.843991	21.4624	33.0726
P04220	Ig mu heavy chain disease protein OS=Homo sapiens PE=1 SV=1 - [MUCB_HUMAN]										0.875904										1.24255			#DIV/0!	0.875904	1.24255	0.704925	#DIV/0!	#DIV/0!
P25815	Protein S100-P OS=Homo sapiens GN=S100P PE=1 SV=2 - [S100P_HUMAN]	S100P	0.757464	0.948388	0.944778	1.49775	1.05794	1.26519	1.1083	1.31527	0.914508	0.884254	1.32314	1.05832	0.645375	0.403791	0.739667	0.234222	0.734477	0.639084	1.2799	1.11172		0.0834698	1.06938	0.81697	1.30896	21.3618	44.6921
P04207	Ig kappa chain V-III region CLL OS=Homo sapiens PE=1 SV=2 - [KV308_HUMAN]			0.681211							1.13319			1.27638							0.839053			0.679454	0.9072	1.05771	0.857698	35.2288	29.2361
Q9UBR2	Cathepsin Z OS=Homo sapiens GN=CTSZ PE=1 SV=1 - [CATZ_HUMAN]	CTSZ	1.08812	0.867215	1.06074	1.14432	0.927683	0.938705	0.711293	0.853932	0.928747	1.08676	0.926704	1.14571	0.736186	0.845794	1.20412	1.09673	1.71108	1.15249	1.38241	0.925059		0.150093	0.960751	1.11263	0.863497	13.9121	25.5074
P12109	Collagen alpha-1(VI) chain OS=Homo sapiens GN=COL6A1 PE=1 SV=3 - [CO6A1_HUMAN]	COL6A1	1.00398	1.13711	1.02366	0.925871	0.951923	0.888103	0.968031	1.01475	1.14998	0.802928	0.981321	0.88167	0.801031	1.07738	1.15551	1.17913	1.07897	1.1369	0.502996	1.15779		0.910697	0.986634	0.995269	0.991323	10.7098	21.5199
Q96DR8	Mucin-like protein 1 OS=Homo sapiens GN=MUCL1 PE=1 SV=1 - [MUCL1_HUMAN]	MUCL1	1.09512	0.773377	1.07262	1.21875	1.01548	0.776387	1.05	0.803149	1.03266	0.643086	0.908137	1.19699	0.488773	0.730547	0.957203	1.51292	0.950958	1.46897	0.843851	1.26983		0.48562	0.948064	1.03282	0.917938	19.4653	31.5377
P01717	Ig lambda chain V-IV region Hil OS=Homo sapiens PE=1 SV=1 - [LV403_HUMAN]							1.02772		0.912728	1.21521	1.12144						0.943515		1.17554	0.737361	0.838658		0.254747	1.06927	0.923768	1.15751	12.1041	20.3263
P11117	Lysosomal acid phosphatase OS=Homo sapiens GN=ACP2 PE=1 SV=3 - [PPAL_HUMAN]	ACP2	1.01861	0.859802	1.00968	1.07503	0.969273	1.3569	1.01531	0.811723	0.861078	1.09555	0.998484	1.11419	0.862957	0.918489	1.09039	0.65267	0.973584	1.22484	1.36908	0.931953		0.937423	1.00729	1.01366	0.993716	15.4374	19.662
P13796	Plastin-2 OS=Homo sapiens GN=LCP1 PE=1 SV=6 - [PLSL_HUMAN]	LCP1			0.914546		0.916332		1.07578						1.17225		1.25316		0.79379					0.548346	0.968886	1.07307	0.902912	9.55502	22.8524
P01615	Ig kappa chain V-II region FR OS=Homo sapiens PE=1 SV=1 - [KV202_HUMAN]							1.13108	0.632113		1.08487							0.56923	1.8902		0.952663			0.690841	0.949355	1.13736	0.834698	29.0418	59.7501
P04040	Catalase OS=Homo sapiens GN=CAT PE=1 SV=3 - [CATA_HUMAN]	CAT	1.13513		0.944038	1.17159		1.1925	1.16064		0.894778	0.87416	0.871909		0.823087	0.794727		0.397337	0.584823		1.22533	1.08612		0.0887322	1.05326	0.82619	1.27484	13.4686	33.9531
Q8TCZ2	CD99 antigen-like protein 2 OS=Homo sapiens GN=CD99L2 PE=1 SV=1 - [C99L2_HUMAN]	CD99L2	0.818232	1.09993	1.03473	1.03771	0.959597	0.861461	0.929686	1.55981	1.00314	0.680342	1.18782	0.913488	0.976731	0.95377	1.12186	1.26887	1.15165	0.413763	0.838062	1.2728		0.918375	0.998463	1.00988	0.988694	23.297	25.5441
P15328	Folate receptor alpha OS=Homo sapiens GN=FOLR1 PE=1 SV=3 - [FOLR1_HUMAN]	FOLR1	1.10132	0.995779	1.03229	1.04238	1.05242		1.00466	1.00685	1.01659	1.10466	0.928659	1.0207	0.714547	0.951942	0.755041		0.973874	0.872396	0.918441	0.923319		0.00226156	1.03966	0.895436	1.16107	3.87896	11.1963
P23142	Fibulin-1 OS=Homo sapiens GN=FBLN1 PE=1 SV=4 - [FBLN1_HUMAN]	FBLN1	0.854646	0.928055	1.00535	1.18648	1.04473	0.920378	0.968996	1.06817	0.99125	1.02668	1.13098	1.0623	0.809964	0.785276	0.847973	1.21956	1.04877	0.998501	1.04678	0.939528		0.846764	0.999474	0.988963	1.01063	9.18457	14.3627
Q8TBP5	Membrane protein FAM174A OS=Homo sapiens GN=FAM174A PE=2 SV=1 - [F174A_HUMAN]	FAM174A		0.873505						1.33219				1.11727						0.553146				0.54099	1.10285	0.835207	1.32045	29.4095	47.76
O43790	Keratin, type II cuticular Hb6 OS=Homo sapiens GN=KRT86 PE=1 SV=1 - [KRT86_HUMAN]	KRT86					0.943731				1.02618	0.963681					1.20189				0.692689	0.988018		0.919466	0.977864	0.960865	1.01769	4.39889	26.6097
Q14525	Keratin, type I cuticular Ha3-II OS=Homo sapiens GN=KRT33B PE=2 SV=3 - [KT33B_HUMAN]	KRT33B										0.867267										1.11942		#DIV/0!	0.867267	1.11942	0.774748	#DIV/0!	#DIV/0!
P12830	Cadherin-1 OS=Homo sapiens GN=CDH1 PE=1 SV=3 - [CADH1_HUMAN]	CDH1	1.01249	0.776549	1.00734	0.939975	1.00705	1.0043	0.962948	0.887052	1.06511	0.922653	1.03769	1.18821	0.957751	1.07265	0.983093	0.93634	1.10682	1.13269	0.950994	1.07264		0.0353947	0.958546	1.04389	0.918246	8.58731	8.1835
P01611	Ig kappa chain V-I region Wes OS=Homo sapiens PE=1 SV=1 - [KV119_HUMAN]			0.806702					1.12713			1.06833		1.15554					0.746498			0.910718		0.704127	1.00072	0.937584	1.06734	17.0456	21.9541
P04430	Ig kappa chain V-I region BAN OS=Homo sapiens PE=1 SV=1 - [KV122_HUMAN]			0.665186	0.990803		1.04109	0.966566	1.02277	0.853454	0.992644	1.01561		1.28137	1.21457		0.897864	1.06676	0.928291	0.995684	1.02661	0.959187		0.140588	0.943516	1.04629	0.901771	13.392	13.0492
P16870	Carboxypeptidase E OS=Homo sapiens GN=CPE PE=1 SV=1 - [CBPE_HUMAN]	CPE		0.787755	1.00994	1.07953	0.998929	0.972082	1.13366	0.944655	0.954376	0.928228		1.16435	1.01684	0.897297	1.03312	1.02574	0.710319	1.14829	1.21648	1.0275		0.442062	0.978796	1.02666	0.953379	9.98202	14.8811
P08185	Corticosteroid-binding globulin OS=Homo sapiens GN=SERPINA6 PE=1 SV=1 - [CBG_HUMAN]	SERPINA6	0.880227	0.658902	0.889938	1.02502		1.10853	0.785163	0.854652	0.851621	1.41369	1.16753	1.27377	1.7291	0.978865		0.821912	1.58376	0.907967	1.32612	0.764741		0.106176	0.94086	1.17264	0.802342	23.2912	28.7531
P01765	Ig heavy chain V-III region TIL OS=Homo sapiens PE=1 SV=1 - [HV304_HUMAN]		0.918908	1.26543	0.973485	1.04495	0.996667	1.1316	0.980365	1.03994	0.890042	0.90767	1.07954	0.747224	1.26155	0.954674	1.0242	0.797347	1.0555	0.952552	1.32004	1.08567		0.850158	1.01491	1.02783	0.987426	11.2563	17.4553
P01210	Proenkephalin-A OS=Homo sapiens GN=PENK PE=1 SV=1 - [PENK_HUMAN]	PENK	0.934608	1.24626	1.08095	0.904281	1.04986	0.950798	0.895653	0.868555	1.11095	0.985465	1.1137	0.788139	0.709751	1.10216	0.821085	1.07898	1.24754	1.14832	0.911258	1.00277		0.879507	1.00274	0.99237	1.01045	11.807	17.8156
Q13510	Acid ceramidase OS=Homo sapiens GN=ASAH1 PE=1 SV=5 - [ASAH1_HUMAN]	ASAH1	1.30068	0.717494	0.950521	0.978133	1.02002	1.03723	1.04376	0.990138	0.855409	0.889886	0.711293	1.24812	1.25768	1.03157	0.922876	0.798142	0.902252	0.830575	1.43347	1.10879		0.607279	0.978327	1.02448	0.954954	15.437	22.7991
P06280	Alpha-galactosidase A OS=Homo sapiens GN=GLA PE=1 SV=1 - [AGAL_HUMAN]	GLA	1.14167	0.800489	0.980375	0.966367				0.792919		1.47005	0.86208	1.1843	1.0612	1.039				1.17569		0.67495		0.848386	1.02531	0.999537	1.02579	24.7267	19.7463
P00749	Urokinase-type plasminogen activator OS=Homo sapiens GN=PLAU PE=1 SV=2 - [UROK_HUMAN]	PLAU	1.04691	1.12783	1.00027	0.935344	0.980514		0.971601	0.968832	0.974049	0.7206	0.979046	0.899493	0.876947	1.08357	1.03636		1.09539	1.11268	1.09121	1.24769		0.162375	0.969551	1.04693	0.926088	11.2556	10.9756
P01601	Ig kappa chain V-I region HK101 (Fragment) OS=Homo sapiens PE=4 SV=1 - [KV109_HUMAN]		0.986718	1.41166	1.00474			0.84692	1.00401	0.989992	0.919102	1.10667	0.996759	0.621683	1.00779			1.32342	0.974066	1.21039	1.16582	0.895613		0.925293	1.03373	1.02444	1.00906	16.4345	21.0766
P19022	Cadherin-2 OS=Homo sapiens GN=CDH2 PE=1 SV=4 - [CADH2_HUMAN]	CDH2	0.867214	1.02687	1.01815	0.988066	0.96219	1.03881	0.874634	1.00532	0.95245	1.04588	1.16125	0.981737	1.04129	1.01922	1.09098	0.928734	1.31278	1.03145	1.10488	0.982033		0.0469979	0.977958	1.06543	0.917896	6.55757	10.3333
P31947	14-3-3 protein sigma OS=Homo sapiens GN=SFN PE=1 SV=1 - [1433S_HUMAN]	SFN	0.811528		0.986053	0.938861	0.870279	0.884791	1.14982		0.875149	0.800742	1.15254		0.858764	1.0579	1.42742	1.15823	0.646213		0.870441	1.12956		0.218395	0.914653	1.03763	0.881481	12.3294	23.0864
P14384	Carboxypeptidase M OS=Homo sapiens GN=CPM PE=1 SV=2 - [CBPM_HUMAN]	CPM	1.00089	1.02374	0.995878	0.957458	1.01942	1.04736	0.997298	0.761299	0.828665	0.98692	0.99252	0.971543	0.997984	1.04426	0.958672	0.93634	1.01617	1.32657	1.54461	1.0255		0.105354	0.961892	1.08142	0.889473	9.61613	18.1432
P28799	Granulins OS=Homo sapiens GN=GRN PE=1 SV=2 - [GRN_HUMAN]	GRN	1.00928	1.08198	0.971839	0.862809	0.938008	0.85477	0.954989	1.01531	1.01364	0.837838	0.987557	0.949909	1.02713	1.14763	1.15612	1.33112	1.11443	1.05298	0.960762	1.15735		0.00866419	0.954047	1.0885	0.876479	8.48535	10.7439
Q9UKU9	Angiopoietin-related protein 2 OS=Homo sapiens GN=ANGPTL2 PE=2 SV=1 - [ANGL2_HUMAN]	ANGPTL2	0.998906	1.53609	0.963227		0.958204		1.10461	1.021	1.01784	0.870113	1.02892	0.524289	1.30446		1.12573		0.720829	1.10229	1.11656	1.08918		0.626038	1.05875	1.00153	1.05713	19.2726	25.1907
P02792	Ferritin light chain OS=Homo sapiens GN=FTL PE=1 SV=2 - [FRIL_HUMAN]	FTL	1.0685	0.926539	1.09635	1.28706		0.957287	1.11206		0.940307		0.888968	1.04179	0.668374	0.687717		1.02574	0.764127		1.04639			0.0446422	1.05544	0.874729	1.20659	12.1214	19.2528
P01777	Ig heavy chain V-III region TEI OS=Homo sapiens PE=1 SV=1 - [HV316_HUMAN]		0.869919	0.954317	0.954854	1.03987	1.00441	1.05681	0.901301	0.941032	0.893782	1.15916	1.12337	1.03089	1.30781	0.95991	0.973923	0.89976	1.24211	0.990065	1.2561	0.845412		0.162893	0.977545	1.06294	0.919666	9.06512	15.0999
P05164	Myeloperoxidase OS=Homo sapiens GN=MPO PE=1 SV=1 - [PERM_HUMAN]	MPO				0.867053		1.06473	1.19686							1.15451		0.884106	0.500575					0.424319	1.04288	0.846398	1.23214	15.9162	38.8229
P05156	Complement factor I OS=Homo sapiens GN=CFI PE=1 SV=2 - [CFAI_HUMAN]	CFI	1.1216	1.08488	0.994313	0.958439	0.998125	0.973085	0.993308	0.980304	0.960806	0.980544	0.876023	0.927817	0.930722	1.04666	1.00323	1.04928	0.974559	1.00555	1.07922	0.985717		0.534654	1.00454	0.987877	1.01687	5.41406	6.374
P31025	Lipocalin-1 OS=Homo sapiens GN=LCN1 PE=1 SV=1 - [LCN1_HUMAN]	LCN1	1.42843	0.674104					0.792881	0.946398	1.10963	1.12808	0.616089	1.27837					1.51868	0.949769	1.05187	0.845097		0.863877	1.01325	1.04331	0.971188	26.5882	30.6674
P62328	Thymosin beta-4 OS=Homo sapiens GN=TMSB4X PE=1 SV=2 - [TYB4_HUMAN]	TMSB4X		1.10186				1.04042		0.926314	1.18424	0.997209		0.939196				0.792021		1.35642	0.680582	0.960766		0.433798	1.05001	0.945796	1.11019	9.39032	27.1042
P02751	Fibronectin OS=Homo sapiens GN=FN1 PE=1 SV=4 - [FINC_HUMAN]	FN1	0.910067	1.02528	1.01498	1.06609	0.965383	0.95356	0.979523	1.07278	0.97672	0.924599	1.07832	0.987964	0.971689	0.925591	1.11023	1.07176	1.03394	0.979095	1.03924	1.03834		0.18214	0.988898	1.02362	0.966082	5.57809	5.53966
Q99497	Protein DJ-1 OS=Homo sapiens GN=PARK7 PE=1 SV=2 - [PARK7_HUMAN]	PARK7	1.01701	1.20316	0.989237	1.14648	1.05028	1.0595	1.09581	1.11653	0.955198	0.951198	0.968654	0.824371	0.627901	0.82573	0.864702	0.804561	0.79628	0.811419	0.883147	1.03678		0.000128599	1.05844	0.844354	1.25355	7.85428	12.912
P26447	Protein S100-A4 OS=Homo sapiens GN=S100A4 PE=1 SV=1 - [S10A4_HUMAN]	S100A4	1.10691		0.970989	1.337		1.05729	1.17907	1.08852			0.860025		0.82477	0.593703		0.779865	0.527434	0.812104				0.0004463	1.1233	0.732984	1.5325	11.1056	18.7729
P00558	Phosphoglycerate kinase 1 OS=Homo sapiens GN=PGK1 PE=1 SV=3 - [PGK1_HUMAN]	PGK1	1.27121	1.33813	1.01262	1.17662			1.12491	0.774399	0.952178	0.715705	0.732241	0.701349	0.760597	0.788893			0.672056	0.954241	1.04487	1.22091		0.0980913	1.04572	0.859394	1.21681	21.4478	22.6429
Q9GZX9	Twisted gastrulation protein homolog 1 OS=Homo sapiens GN=TWSG1 PE=2 SV=1 - [TWSG1_HUMAN]	TWSG1	0.863865	1.1792	0.933084	0.882709	1.04853	0.938099	0.954853	1.04282	0.983443	0.884934	1.12591	0.837254	1.23491	1.14085	0.86146	1.1553	1.1013	1.01317	0.979513	1.0735		0.129961	0.971153	1.05232	0.922871	9.95561	12.2501
Q03154	Aminoacylase-1 OS=Homo sapiens GN=ACY1 PE=1 SV=1 - [ACY1_HUMAN]	ACY1	1.0143	1.31914	1.02348	0.920173	1.03958	0.924293	0.978566	0.903857	0.925985	0.955146	0.960835	0.722474	0.856934	1.08192	0.881544	1.18744	1.02464	0.985484	1.01591	1.01946		0.638536	1.00045	0.973663	1.02751	12.1722	13.2332
Q9BRT3	Migration and invasion enhancer 1 OS=Homo sapiens GN=MIEN1 PE=1 SV=1 - [MIEN1_HUMAN]	MIEN1	0.98248	1.23412	1.01378	0.963433	0.990187	0.997192	0.979458	1.12472	1.08738	0.874962	1.01278	0.824443	0.975738	1.04114	1.00462	0.968638	1.03891	0.871141	0.834047	1.0885		0.188154	1.02477	0.965995	1.06085	9.7508	9.52515
Q9H0W9	Ester hydrolase C11orf54 OS=Homo sapiens GN=C11orf54 PE=1 SV=1 - [CK054_HUMAN]	C11orf54	0.961855	0.853818					0.950176				1.02875	1.13082					1.12321					0.022169	0.92195	1.09426	0.842533	6.43112	5.19646
P04434	Ig kappa chain V-III region VH (Fragment) OS=Homo sapiens PE=4 SV=1 - [KV310_HUMAN]		0.883203	0.742327	1.05295	1.05598	1.01714	0.914061	0.759687	1.00324	1.00554	1.06964	1.13775	1.2296	0.891956	0.948062	0.936161	1.09861	1.61323	1.07179	0.998259	0.91896		0.107547	0.950376	1.08444	0.876377	12.727	19.8334
P02649	Apolipoprotein E OS=Homo sapiens GN=APOE PE=1 SV=1 - [APOE_HUMAN]	APOE	1.14005		0.98633	1.01804	0.972237	0.905499	1.08032	1.21765	1.08816	0.679589	0.827258		0.978731	0.977923	1.11238	1.19901	0.746247	0.739157	0.692071	1.25875		0.488889	1.00976	0.947947	1.06521	15.391	22.154
Q9NZP8	Complement C1r subcomponent-like protein OS=Homo sapiens GN=C1RL PE=1 SV=2 - [C1RL_HUMAN]	C1RL	1.0021	0.996847	0.991933	0.839035		1.04519	1.03601	1.19584	1.11289	1.0935	1.03054	1.00853	0.961646	1.19321		0.779296	0.927687	0.73347	0.799556	0.921778		0.0882099	1.03482	0.928412	1.11461	9.55778	15.4669
P55957	BH3-interacting domain death agonist OS=Homo sapiens GN=BID PE=1 SV=1 - [BID_HUMAN]	BID			0.958927		1.07373	1.01961			0.842119				1.11884		0.783821	0.987461			1.37311			0.527004	0.973598	1.06581	0.913484	10.2104	23.1669
Q04695	Keratin, type I cytoskeletal 17 OS=Homo sapiens GN=KRT17 PE=1 SV=2 - [K1C17_HUMAN]	KRT17				1.38273										0.586048								#DIV/0!	1.38273	0.586048	2.35942	#DIV/0!	#DIV/0!
Q6UWP8	Suprabasin OS=Homo sapiens GN=SBSN PE=2 SV=2 - [SBSN_HUMAN]	SBSN				0.990615			1.10724		1.00651					1.00476			0.743347		0.807453			0.131081	1.03479	0.851855	1.21475	6.11234	15.9942
Q6EMK4	Vasorin OS=Homo sapiens GN=VASN PE=1 SV=1 - [VASN_HUMAN]	VASN	1.03811	1.0715	0.992594	0.960572	0.911969	1.02359	0.945115	0.958076	1.1248	1.00269	0.947247	0.930508	0.90951	1.0477	1.28976	0.891492	1.18768	1.05411	0.648515	1.01032		0.852199	1.0029	0.991686	1.01131	6.37149	17.6243
Q9Y646	Carboxypeptidase Q OS=Homo sapiens GN=CPQ PE=1 SV=1 - [CBPQ_HUMAN]	CPQ	1.44511	0.799921	1.02791	1.12796			1.11251	1.08632	0.942007		0.598964	1.15727	0.957415	0.858226			0.72549	0.789424	1.2002			0.137348	1.07739	0.898142	1.19958	18.4413	24.6728
O94772	Lymphocyte antigen 6H OS=Homo sapiens GN=LY6H PE=2 SV=1 - [LY6H_HUMAN]	LY6H	0.942954								1.10659		1.08454								0.718687			0.624291	1.02477	0.901611	1.1366	11.2912	28.6924
Q8N114	Protein shisa-5 OS=Homo sapiens GN=SHISA5 PE=1 SV=1 - [SHSA5_HUMAN]	SHISA5	0.716463		1.0213	0.96467	1.03176	0.901071	0.986254	0.953576	1.04341	0.859013	1.24855		0.903436	1.03338	0.890116	1.08483	0.973123	1.20667	0.876962	1.09358		0.125844	0.941946	1.03452	0.910519	11.0496	13.1518
P09603	Macrophage colony-stimulating factor 1 OS=Homo sapiens GN=CSF1 PE=1 SV=2 - [CSF1_HUMAN]	CSF1	0.880492	0.995696	1.03328	1.03862	0.989436	0.825186	1.0416	0.992988	1.00664	0.889852	1.10111	1.0028	0.877772	0.958528	1.01532	1.30295	0.898371	1.07597	0.867535	1.07629		0.331061	0.96938	1.01766	0.952553	7.85272	12.9059
P08473	Neprilysin OS=Homo sapiens GN=MME PE=1 SV=2 - [NEP_HUMAN]	MME	1.08825	0.866107	1.09517	1.04848	0.981604	1.00583	1.07149	0.960082		0.972705	0.893009	1.12077	0.653075	0.949464	1.07973	0.98503	0.799041	1.02585		1.01045		0.266374	1.00997	0.94627	1.06732	7.34715	15.437
Q02487	Desmocollin-2 OS=Homo sapiens GN=DSC2 PE=1 SV=1 - [DSC2_HUMAN]	DSC2	1.0109	0.857022	0.987048	0.639028	1.00401	1.04206	0.984718	1.09202	0.947122	1.10006	0.97648	1.12692	1.17912	1.41074	0.963956	0.996063	1.04546	0.882079	1.18394	0.927625		0.135575	0.966399	1.06924	0.90382	13.9271	14.8161
O75882	Attractin OS=Homo sapiens GN=ATRN PE=1 SV=2 - [ATRN_HUMAN]	ATRN	1.01429	1.11256	0.983738	1.0388	0.991751	0.911353	1.01346	1.02485	0.945468	0.93276	0.980869	0.905281	1.12231	0.949596	1.01906	1.15823	0.964699	1.03703	1.02624	1.06304		0.41465	0.996903	1.02264	0.974836	5.86513	7.60219
Q9BRK3	Matrix-remodeling-associated protein 8 OS=Homo sapiens GN=MXRA8 PE=2 SV=1 - [MXRA8_HUMAN]	MXRA8	0.985705	1.14047	1.06281	1.10606	1.06791	0.922405	1.12496	0.968402	0.943487	0.836348	0.995651	0.869827	0.889647	0.87854	0.837313	1.15115	0.644299	0.979823	0.95256	1.12819		0.157926	1.01586	0.9327	1.08916	9.83502	15.722
Q6UXG3	CMRF35-like molecule 9 OS=Homo sapiens GN=CD300LG PE=1 SV=2 - [CLM9_HUMAN]	CD300LG	0.87523	1.24545	1.04863	1.06777	0.951853	0.924849	1.08921	0.954339	1.04931	0.87672	1.10375	0.795871	0.690488	0.912783	1.12544	1.12565	0.803352	1.19515	0.57225	1.10519		0.414872	1.00834	0.942992	1.0693	11.342	23.062
Q7Z3B1	Neuronal growth regulator 1 OS=Homo sapiens GN=NEGR1 PE=1 SV=3 - [NEGR1_HUMAN]	NEGR1	0.893638	1.31721	0.991386	0.966141	0.958153	1.03577	0.716672	1.06785	1.01199	1.35883	1.07219	0.74733	1.10737	1.03743	1.09894	0.927927	1.69429	0.983453	1.01376	0.801156		0.87112	1.03176	1.04838	0.984148	18.2721	24.5378
Q9Y279	V-set and immunoglobulin domain-containing protein 4 OS=Homo sapiens GN=VSIG4 PE=1 SV=1 - [VSIG4_HUMAN]	VSIG4	0.88783	1.06124			1.08377			1.00629	0.874553	0.864537	1.11483	0.943013			0.748638			0.964794	1.34569	1.08527		0.463211	0.963037	1.03371	0.931635	10.3087	19.3871
Q9Y5Y7	Lymphatic vessel endothelial hyaluronic acid receptor 1 OS=Homo sapiens GN=LYVE1 PE=1 SV=2 - [LYVE1_HUMAN]	LYVE1	0.844995	0.645937	1.06614	1.17958	1.03878	1.11778	0.877384	1.04024	1.06124	1.13289	1.14146	1.3171	0.959688	0.817946	0.794971	0.754323	1.33103	0.969122	0.827273	0.88111		0.806582	1.0005	0.979402	1.02154	16.3031	21.739
Q7Z4R8	UPF0669 protein C6orf120 OS=Homo sapiens GN=C6orf120 PE=1 SV=1 - [CF120_HUMAN]	C6orf120	0.835167				1.12995					1.00016	1.14349				0.649903					0.924843		0.651963	0.988423	0.906078	1.09088	14.9469	27.2965
O75340	Programmed cell death protein 6 OS=Homo sapiens GN=PDCD6 PE=1 SV=1 - [PDCD6_HUMAN]	PDCD6		0.668782		0.969884	1.01291	0.973224				1.07159		1.27265		1.03259	0.972085	1.0307				0.939168		0.263199	0.939278	1.04944	0.895029	16.6801	12.479
P49913	Cathelicidin antimicrobial peptide OS=Homo sapiens GN=CAMP PE=1 SV=1 - [CAMP_HUMAN]	CAMP	1.0816	0.9719		1.00569			1.09201	1.01289	1.06351		0.910241	1.00455		0.996043			0.744425	0.913127	0.915604			0.0217876	1.03793	0.913998	1.13559	4.62293	10.2288
Q96NY8	Poliovirus receptor-related protein 4 OS=Homo sapiens GN=PVRL4 PE=1 SV=1 - [PVRL4_HUMAN]	PVRL4	1.07812	1.30149	0.931545	1.06821	1.03815	0.861499	1.08563	1.10795		0.770678	0.930298	0.749545	1.32891	0.932289	0.890825	1.28413	0.772114	0.933816		1.16667		0.750494	1.02703	0.998734	1.02833	15.0832	21.1538
P16444	Dipeptidase 1 OS=Homo sapiens GN=DPEP1 PE=1 SV=3 - [DPEP1_HUMAN]	DPEP1	1.05488	0.931777		1.01328	1.01341			0.881401	0.906699		0.944343	1.05498		0.990931	0.967548			0.961094	1.12492			0.337706	0.966909	1.0073	0.959899	7.19854	6.8857
Q15485	Ficolin-2 OS=Homo sapiens GN=FCN2 PE=1 SV=2 - [FCN2_HUMAN]	FCN2	0.767138			0.915086				0.925146		1.2803	1.21515			1.10894				1.216		0.82974		0.429574	0.971918	1.09246	0.889662	22.4205	16.6795
P01033	Metalloproteinase inhibitor 1 OS=Homo sapiens GN=TIMP1 PE=1 SV=1 - [TIMP1_HUMAN]	TIMP1				1.13192	1.06608			1.19938						0.848285	0.822922			0.780275				0.00538478	1.13246	0.817161	1.38585	5.88557	4.20595
O60494	Cubilin OS=Homo sapiens GN=CUBN PE=1 SV=5 - [CUBN_HUMAN]	CUBN	0.982852	0.984738	1.00765	0.993829	0.998331	0.949373	1.01287	0.864216	0.928083	0.989893	1.00145	1.02199	0.852699	1.00688	1.01062	1.08815	0.958318	1.15776	1.11456	1.02654		0.106043	0.971184	1.02389	0.948519	4.7014	8.29095
O43653	Prostate stem cell antigen OS=Homo sapiens GN=PSCA PE=1 SV=1 - [PSCA_HUMAN]	PSCA	0.824663	1.03603	0.97673				1.07406			0.733263	1.07286	1.01477	1.31733				0.852761			1.25041		0.142878	0.928949	1.10163	0.843252	15.5975	16.92
Q86T13	C-type lectin domain family 14 member A OS=Homo sapiens GN=CLEC14A PE=1 SV=1 - [CLC14_HUMAN]	CLEC14A	0.88962	0.867577		0.889256	1.02272	0.896203		1.10276	0.764455	0.999968	1.09641	1.10661		1.13088	0.905752	1.21171		0.856891	1.75853	0.973018		0.0913023	0.92907	1.12998	0.822203	11.4392	24.8721
P11142	Heat shock cognate 71 kDa protein OS=Homo sapiens GN=HSPA8 PE=1 SV=1 - [HSP7C_HUMAN]	HSPA8	0.963656	1.23488	1.00709	1.07884	0.993875		1.10167		0.797054		1.05231	0.779257	0.816972	0.907487	1.05166		0.747561		1.49171			0.678121	1.02529	0.978135	1.04821	13.1963	26.3424
P53634	Dipeptidyl peptidase 1 OS=Homo sapiens GN=CTSC PE=1 SV=2 - [CATC_HUMAN]	CTSC	1.09456	0.885275	0.971888	0.988179	1.00125	1.05547	0.992889	0.914269	0.973328	1.17403	0.905709	1.09957	1.21902	1.01569	0.975389	0.970988	1.04164	0.965455	1.23902	0.849894		0.6366	1.00511	1.02824	0.977511	8.40606	12.2627
P30039	Phenazine biosynthesis-like domain-containing protein OS=Homo sapiens GN=PBLD PE=1 SV=2 - [PBLD_HUMAN]	PBLD	1.0296		0.968386	1.02481	0.98724						0.962586		1.25209	0.972384	1.04982							0.465264	1.00251	1.05922	0.946459	2.95264	12.6856
P07476	Involucrin OS=Homo sapiens GN=IVL PE=1 SV=2 - [INVO_HUMAN]	IVL					0.964902				0.902998						1.10609				0.923657			0.533017	0.93395	1.01487	0.920264	4.68685	12.7108
P08195	4F2 cell-surface antigen heavy chain OS=Homo sapiens GN=SLC3A2 PE=1 SV=3 - [4F2_HUMAN]	SLC3A2	0.877253	1.19553	1.0145	1.0944	1.00002	1.0518	0.886934	0.818703		0.848679	1.11185	0.806632	0.902349	0.898035	1.01817	0.893233	1.28664	1.37666		1.10237		0.395436	0.976424	1.04399	0.935278	12.9874	18.5074
Q9H3G5	Probable serine carboxypeptidase CPVL OS=Homo sapiens GN=CPVL PE=1 SV=2 - [CPVL_HUMAN]	CPVL			1.00116		0.972885	0.900311		0.831654					1.06172		1.08168	1.16923		1.03435				0.0172189	0.926501	1.08674	0.852548	8.22151	5.36564
P22792	Carboxypeptidase N subunit 2 OS=Homo sapiens GN=CPN2 PE=1 SV=3 - [CPN2_HUMAN]	CPN2	0.966558	1.27268	1.00924	1.00721	0.987742	0.907673	0.94279	0.919099	0.939815	1.04576	1.05979	0.762391	0.918659	0.988022	1.05363	1.14089	1.14939	1.15964	1.0037	0.955661		0.710125	0.999857	1.01918	0.981042	10.5328	12.0447
P78386	Keratin, type II cuticular Hb5 OS=Homo sapiens GN=KRT85 PE=1 SV=1 - [KRT85_HUMAN]	KRT85					1.02288				0.797738	0.955991					0.946093				1.48934	1.02137		0.314442	0.925537	1.15227	0.803231	12.4923	25.5432
P27797	Calreticulin OS=Homo sapiens GN=CALR PE=1 SV=1 - [CALR_HUMAN]	CALR							0.890039	1.0018	1.00302	1.04792							1.26956	0.938589	1.07496	0.945166		0.444679	0.985695	1.05707	0.932479	6.82605	14.6589
P07195	L-lactate dehydrogenase B chain OS=Homo sapiens GN=LDHB PE=1 SV=2 - [LDHB_HUMAN]	LDHB	1.11526	1.05032	1.06977	1.1936	1.03191	0.98493	1.12578	0.889693	0.985338	0.873122	0.865913	0.953589	0.575819	0.773548	0.934548	0.974238	0.678643	1.08847	0.790516	1.09211		0.022457	1.03197	0.87274	1.18245	9.87624	19.3928
P04196	Histidine-rich glycoprotein OS=Homo sapiens GN=HRG PE=1 SV=1 - [HRG_HUMAN]	HRG	1.14508	1.07291	0.853109	0.963365	1.01872	1.24145	1.03869		1.03989	1.16048	0.863301	0.930326	2.06313	1.05374	0.9806	0.656148	0.882791		1.09004	0.863646		0.90758	1.0593	1.04264	1.01598	10.8217	38.6535
P31431	Syndecan-4 OS=Homo sapiens GN=SDC4 PE=1 SV=2 - [SDC4_HUMAN]	SDC4	1.03939	1.09154	1.02626	0.921123	1.03254	0.897904	1.02668	0.950897	0.955688	0.859861	0.953383	0.911985	0.985472	1.0791	0.893006	1.21956	0.933405	0.92616	0.949448	1.10743		0.704521	0.980189	0.995895	0.984229	7.53743	10.5768
P51149	Ras-related protein Rab-7a OS=Homo sapiens GN=RAB7A PE=1 SV=1 - [RAB7A_HUMAN]	RAB7A	1.26583	0.911335	0.940532	0.98851	1.04218	1.00685	1.13232		0.925083	0.947284	0.738206	1.06154	1.31333	1.0126	0.891797	0.946304	0.654011		1.24156	1.01942		0.705334	1.01777	0.98653	1.03167	11.3673	21.564
P98172	Ephrin-B1 OS=Homo sapiens GN=EFNB1 PE=1 SV=1 - [EFNB1_HUMAN]	EFNB1	0.990661	1.11616		0.915343	1.01887		0.887678	1.22965	1.05083	1.10301	1.02568	0.905154		1.09968	0.939999		1.26166	0.656867	1.03162	0.92754		0.443777	1.03902	0.981025	1.05912	10.7584	17.7715
P61981	14-3-3 protein gamma OS=Homo sapiens GN=YWHAG PE=1 SV=2 - [1433G_HUMAN]	YWHAG						0.98314										1.01533						#DIV/0!	0.98314	1.01533	0.968293	#DIV/0!	#DIV/0!
P06733	Alpha-enolase OS=Homo sapiens GN=ENO1 PE=1 SV=2 - [ENOA_HUMAN]	ENO1	1.04671	1.27252	1.07838	1.07722	0.944574	1.06098	1.08958	0.80866	0.899673	0.740844	0.958193	0.755212	0.554432	0.91408	1.18816	0.827435	0.791368	1.29935	1.00395	1.20574		0.562961	1.00191	0.949792	1.05488	15.5043	24.3916
Q12794	Hyaluronidase-1 OS=Homo sapiens GN=HYAL1 PE=1 SV=2 - [HYAL1_HUMAN]	HYAL1				1.00141	1.0389			0.946414						1.00072	0.874748			1.04071				0.705932	0.995576	0.972059	1.02419	4.67261	8.91026
Q13268	Dehydrogenase/reductase SDR family member 2, mitochondrial OS=Homo sapiens GN=DHRS2 PE=1 SV=4 - [DHRS2_HUMAN]	DHRS2						1.10915										0.704522						#DIV/0!	1.10915	0.704522	1.57432	#DIV/0!	#DIV/0!
P10646	Tissue factor pathway inhibitor OS=Homo sapiens GN=TFPI PE=1 SV=1 - [TFPI1_HUMAN]	TFPI	0.897315	1.02805	1.02428	1.1252	1.0053	0.897648		0.974018	0.993244	0.926672	1.08022	0.973978	0.924257	0.857812	0.968492	1.22329		1.09744	0.920758	1.03688		0.606111	0.985747	1.00924	0.976725	7.38267	11.0938
P50897	Palmitoyl-protein thioesterase 1 OS=Homo sapiens GN=PPT1 PE=1 SV=1 - [PPT1_HUMAN]	PPT1		0.980754	1.04177					0.90289				1.02457	0.76387					1.19				0.902645	0.975137	0.992813	0.982197	7.13839	21.6387
Q9UHG2	ProSAAS OS=Homo sapiens GN=PCSK1N PE=1 SV=1 - [PCSK1_HUMAN]	PCSK1N								0.905883		1.14505								1.00457		0.865954		0.594936	1.02546	0.93526	1.09645	16.4914	10.4799
Q96DG6	Carboxymethylenebutenolidase homolog OS=Homo sapiens GN=CMBL PE=1 SV=1 - [CMBL_HUMAN]	CMBL	1.20216		1.0706			0.872897					0.761328		0.646723			1.27696						0.530006	1.04855	0.895005	1.17156	15.8062	37.5096
Q9UHL4	Dipeptidyl peptidase 2 OS=Homo sapiens GN=DPP7 PE=1 SV=3 - [DPP2_HUMAN]	DPP7	0.966816	0.758255	1.05931	1.05478	1.01334	0.916077	1.18042	0.79558	0.877789	1.05702	1.04361	1.2169	0.790596	0.937417	0.973488	1.09075	0.517325	1.28328	1.4317	0.933075		0.567592	0.967938	1.02181	0.947274	13.581	25.3729
P43121	Cell surface glycoprotein MUC18 OS=Homo sapiens GN=MCAM PE=1 SV=2 - [MUC18_HUMAN]	MCAM	0.992099	0.921399	0.973233		0.969487	0.949442	0.933129	1.01789	1.05458	0.864881	1.0116	1.07414	1.12739		1.09252	1.07356	1.14952	1.01894	0.882047	1.10022		0.0110598	0.964016	1.05888	0.91041	5.77778	7.56243
O96033	Molybdopterin synthase sulfur carrier subunit OS=Homo sapiens GN=MOCS2 PE=1 SV=1 - [MOC2A_HUMAN]	MOCS2	1.07005			0.9749				0.806595	1.01077		0.933227			1.02798				1.37401	1.0337			0.311127	0.965579	1.09223	0.884043	11.7047	17.709
P09564	T-cell antigen CD7 OS=Homo sapiens GN=CD7 PE=1 SV=1 - [CD7_HUMAN]	CD7	0.779751	1.46267	1.04575	1.01564	0.999119	0.871605	0.933783	1.17495	0.930154	1.02266	1.18427	0.629264	0.893719	0.98075	1.00979	1.15823	1.16306	0.825118	1.1072	0.978404		0.710381	1.02361	0.992981	1.03084	18.3118	17.6624
P30041	Peroxiredoxin-6 OS=Homo sapiens GN=PRDX6 PE=1 SV=3 - [PRDX6_HUMAN]	PRDX6		1.11618	0.994959	0.980056	0.990034	1.06185	1.20538	1.1787	0.904546	0.928379		0.900263	0.667958	1.02186	1.04063	0.741224	0.455781	0.599552	1.22963	1.02803		0.066487	1.04001	0.85388	1.21798	10.2997	29.4876
Q07075	Glutamyl aminopeptidase OS=Homo sapiens GN=ENPEP PE=1 SV=3 - [AMPE_HUMAN]	ENPEP	1.02703	0.701656	0.99872	1.23109	0.980309	1.00143	0.962147	0.781321	0.882189	1.24131	1.03207	1.24989	1.16141	0.753147	1.0392	0.937163	1.16374	1.13923	1.31392	0.83361		0.310608	0.98072	1.06234	0.923171	17.3702	16.8831
O43866	CD5 antigen-like OS=Homo sapiens GN=CD5L PE=1 SV=1 - [CD5L_HUMAN]	CD5L			0.961055	0.907523		0.948231	0.979177	1.14968		0.917634			1.24375	1.11071		1.07898	1.03382	0.781242		1.05176		0.338648	0.977216	1.05004	0.930644	9.06726	14.4153
Q86UN3	Reticulon-4 receptor-like 2 OS=Homo sapiens GN=RTN4RL2 PE=1 SV=1 - [R4RL2_HUMAN]	RTN4RL2	0.980631	1.16342	1.01449	0.937002	0.97622	0.797476	1.05011	1.00764	0.95551	0.984112	1.03016	0.837137	0.968986	1.07454	1.07902	1.39068	0.87224	1.08732	1.17341	1.03199		0.253879	0.98666	1.05455	0.935623	9.30512	14.7623
O43278	Kunitz-type protease inhibitor 1 OS=Homo sapiens GN=SPINT1 PE=1 SV=2 - [SPIT1_HUMAN]	SPINT1	1.12862	0.943217	1.03005		1.00227			0.975335	1.02828		0.87531	1.04484	0.735076		1.03375			1.21473	0.896461			0.506288	1.01796	0.966694	1.05303	6.23581	17.2512
Q99519	Sialidase-1 OS=Homo sapiens GN=NEU1 PE=1 SV=1 - [NEUR1_HUMAN]	NEU1	0.89665	0.836412						0.929355	0.978003		1.08001	1.1242						1.08463	1.00014			0.00654842	0.910105	1.07225	0.848784	6.529	4.84985
P16278	Beta-galactosidase OS=Homo sapiens GN=GLB1 PE=1 SV=2 - [BGAL_HUMAN]	GLB1	1.04341	0.726783	0.94219	1.02374	0.958064	0.888569	0.989321	0.901001	1.03015	1.0241	0.949938	1.23929	1.34322	0.970307	1.12057	1.22376	1.00487	1.12841	0.806712	0.966846		0.0597285	0.952733	1.07539	0.885941	10.1207	15.2225
P02100	Hemoglobin subunit epsilon OS=Homo sapiens GN=HBE1 PE=1 SV=2 - [HBE_HUMAN]	HBE1			0.805061			1.07365	1.26329						1.53879			0.712043	0.304774					0.653874	1.04733	0.851868	1.22946	21.984	73.8116
P04792	Heat shock protein beta-1 OS=Homo sapiens GN=HSPB1 PE=1 SV=2 - [HSPB1_HUMAN]	HSPB1		1.07247	0.977941	1.0905		1.10565	1.11292					0.927323	0.644509	0.889696		0.689797	0.752592					0.00369684	1.0719	0.780783	1.37285	5.1091	15.8137
P01019	Angiotensinogen OS=Homo sapiens GN=AGT PE=1 SV=1 - [ANGT_HUMAN]	AGT	0.75167	1.13579	0.998148	1.14945	1.08539	1.26475	0.842275	1.07863	0.996075	1.20157	1.29497	0.868033	1.02606	0.836455	0.722217	0.667086	1.37858	0.792726	1.2887	0.72811		0.375449	1.05037	0.960293	1.09381	15.0917	27.9344
Q9NPF0	CD320 antigen OS=Homo sapiens GN=CD320 PE=1 SV=1 - [CD320_HUMAN]	CD320	0.898445	1.29621		0.889186	0.91921	0.781125		1.00288	1.10891		1.07041	0.760108		1.11186	1.25381	1.42409		1.14658	0.650845			0.550812	0.985136	1.05967	0.929661	17.3402	25.49
P01258	Calcitonin OS=Homo sapiens GN=CALCA PE=1 SV=2 - [CALC_HUMAN]	CALCA		1.15104	1.05839	1.01321	0.944201	0.747829	1.1115		1.08012	1.11738		0.877611	0.533944	0.973445	1.20095	1.39858	0.702553		0.52855	0.831121		0.241784	1.02796	0.880844	1.16702	12.7092	34.8019
Q9HCU0	Endosialin OS=Homo sapiens GN=CD248 PE=1 SV=1 - [CD248_HUMAN]	CD248	1.01539	1.14155	1.00509	0.790418	0.973744	1.02556	0.957051	1.10372	1.12534	0.862992	0.990949	0.884294	1.03997	1.23918	1.0759	0.93225	1.12597	0.822776	0.75697	1.10558		0.963984	1.00009	0.997383	1.00271	11.1868	14.9478
P98164	Low-density lipoprotein receptor-related protein 2 OS=Homo sapiens GN=LRP2 PE=1 SV=3 - [LRP2_HUMAN]	LRP2	1.04228	1.03043	1.02365	0.97839	0.982261	0.915133	1.01151	0.932069	0.971849	1.03742	0.946508	0.979856	0.82885	1.02679	1.05302	1.10735	0.9968	1.1193	0.933333	1.00249		0.823856	0.992499	0.999431	0.993065	4.45995	8.58804
P08603	Complement factor H OS=Homo sapiens GN=CFH PE=1 SV=4 - [CFAH_HUMAN]	CFH		0.966537	0.926092	1.02078	0.97661	1.13626	1.11267		0.920314			1.00067	1.52291	0.981178	1.09596	0.825941	0.71599		1.3936			0.570995	1.00847	1.07661	0.936707	8.55607	27.0216
P21741	Midkine OS=Homo sapiens GN=MDK PE=1 SV=1 - [MK_HUMAN]	MDK	1.31571							1.16456	1.19376		0.694538							0.972307	0.604347			0.0366938	1.22468	0.757064	1.61767	6.54694	25.3325
P25789	Proteasome subunit alpha type-4 OS=Homo sapiens GN=PSMA4 PE=1 SV=1 - [PSA4_HUMAN]	PSMA4			0.978553	1.04435									1.11825	0.946213								0.852005	1.01145	1.03223	0.979868	4.60003	11.7853
Q9UBX5	Fibulin-5 OS=Homo sapiens GN=FBLN5 PE=1 SV=1 - [FBLN5_HUMAN]	FBLN5	1.16349	0.50551	1.03323	0.896766	0.991665	0.974896	0.894582	1.14624	1.02846	1.30701	0.869797	1.41115	0.927023	1.11584	1.0388	1.01244	1.24412	0.54831	1.08082	0.813411		0.90706	0.994185	1.00617	0.988088	21.4931	23.6816
Q9NU53	Glycoprotein integral membrane protein 1 OS=Homo sapiens GN=GINM1 PE=2 SV=1 - [GINM1_HUMAN]	GINM1	0.980957	1.11125	0.980654	0.972987	0.995717		0.981954	0.928	1.01793	0.945961	0.997015	0.919107	1.07038	1.02577	0.989869		1.08393	1.26611	0.906297	1.04301		0.299763	0.990602	1.0335	0.958495	5.27194	10.3004
P34059	N-acetylgalactosamine-6-sulfatase OS=Homo sapiens GN=GALNS PE=1 SV=1 - [GALNS_HUMAN]	GALNS	1.3799	0.745902		0.993758	1.00755			0.823852	1.07639	0.933084	0.63901	1.21907		1.00331	0.969922			1.05269	0.796496	1.0707		0.782263	0.994348	0.964456	1.03099	20.5327	19.8346
O00391	Sulfhydryl oxidase 1 OS=Homo sapiens GN=QSOX1 PE=1 SV=3 - [QSOX1_HUMAN]	QSOX1	0.957194	1.12361	0.976118	1.06041	0.995661	0.98456	0.977588	0.958731	0.969172	0.92892	1.05024	0.891518	1.20854	0.931461	1.02028	1.03704	1.04542	1.00405	1.06927	1.04722		0.263999	0.993196	1.0305	0.963796	5.74804	8.18734
O60279	Sushi domain-containing protein 5 OS=Homo sapiens GN=SUSD5 PE=1 SV=3 - [SUSD5_HUMAN]	SUSD5	0.876399	0.964628	1.13463				1.00515		1.13925		1.08333	1.04339	0.548206				0.982186		0.71666			0.244946	1.02401	0.874754	1.17063	11.047	26.5103
P18827	Syndecan-1 OS=Homo sapiens GN=SDC1 PE=1 SV=3 - [SDC1_HUMAN]	SDC1	0.99659	1.11349	1.04198	0.816461	1.00934	0.83391	1.02451	1.03552	0.954012	0.786236	1.01141	0.919811	0.822706	1.20743	0.946555	1.38168	0.965737	1.04909	1.03415	1.17041		0.168645	0.961204	1.0509	0.91465	11.5347	15.4559
O43768	Alpha-endosulfine OS=Homo sapiens GN=ENSA PE=1 SV=1 - [ENSA_HUMAN]	ENSA	0.888628			0.812621	0.959384	0.802851					1.07638			1.20062	1.13614	1.34004						0.00461391	0.865871	1.1883	0.728666	8.45258	9.52357
Q15323	Keratin, type I cuticular Ha1 OS=Homo sapiens GN=KRT31 PE=2 SV=3 - [K1H1_HUMAN]	KRT31										0.813538										1.13718		#DIV/0!	0.813538	1.13718	0.715398	#DIV/0!	#DIV/0!
P09417	Dihydropteridine reductase OS=Homo sapiens GN=QDPR PE=1 SV=2 - [DHPR_HUMAN]	QDPR		1.13427	1.00859	0.976443	1.01118	1.00257				1.18116		0.857707	0.858786	1.0303	0.991648	1.07717				0.899509		0.0804149	1.05237	0.952519	1.10483	7.96768	9.8152
Q96IU4	Alpha/beta hydrolase domain-containing protein 14B OS=Homo sapiens GN=ABHD14B PE=1 SV=1 - [ABHEB_HUMAN]	ABHD14B		0.623321						1.27619	1.11184			1.32641						0.589341	0.799382			0.754147	1.00378	0.905043	1.1091	33.8302	41.9563
Q6UX06	Olfactomedin-4 OS=Homo sapiens GN=OLFM4 PE=1 SV=1 - [OLFM4_HUMAN]	OLFM4	1.06931		0.96856	1.01471	0.990211	1.02779	1.18647	0.933762			0.894958		1.19813	0.984817	1.02318	0.883862	0.653872	1.0708				0.366129	1.02726	0.958516	1.07172	8.03067	17.9348
Q92692	Poliovirus receptor-related protein 2 OS=Homo sapiens GN=PVRL2 PE=1 SV=1 - [PVRL2_HUMAN]	PVRL2	0.883901	1.19388	0.976122	0.791972	1.11089	0.889776	0.665774	1.18003	0.84847	1.01217	1.13166	0.827263	1.00551	1.23226	0.573182	1.22657	1.81162	0.842446	1.41617	0.982271		0.243029	0.955299	1.10489	0.864606	18.0166	31.3767
P09871	Complement C1s subcomponent OS=Homo sapiens GN=C1S PE=1 SV=1 - [C1S_HUMAN]	C1S		0.953264	1.03334	0.947473	0.982407	0.990588		1.01319	0.902702	0.939903		1.03323	0.9091	1.05804	1.06148	1.01469		1.05127	1.20048	1.01951		0.0440775	0.970358	1.04348	0.929928	4.38535	7.66773
Q9BRK5	45 kDa calcium-binding protein OS=Homo sapiens GN=SDF4 PE=1 SV=1 - [CAB45_HUMAN]	SDF4	1.03973	1.14856	1.0072	0.975495	0.993286	0.843135		0.918253		1.09195	0.952278	0.861238	0.697244	1.02409	1.03989	1.28879		0.940359		0.93185		0.616755	1.0022	0.966966	1.03644	9.54471	17.4032
Q9BX67	Junctional adhesion molecule C OS=Homo sapiens GN=JAM3 PE=1 SV=1 - [JAM3_HUMAN]	JAM3						1.01546	1.02237	0.984644								1.00766	0.96086	0.965737				0.197843	1.00749	0.978087	1.03006	1.99355	2.63066
O75144	ICOS ligand OS=Homo sapiens GN=ICOSLG PE=1 SV=2 - [ICOSL_HUMAN]	ICOSLG	1.03612	0.984108		0.730123					0.85453	1.24982	0.970702	1.01109		1.3034					1.41794	0.830095		0.362913	0.97094	1.10665	0.877371	20.1915	22.1209
P36957	Dihydrolipoyllysine-residue succinyltransferase component of 2-oxoglutarate dehydrogenase complex, mitochondrial OS=Homo sapiens GN=DLST PE=1 SV=4 - [ODO2_HUMAN]	DLST	0.941171	1.00981	0.993264	1.0034	0.993377	1.02314	1.01751	0.881385	1.00521	0.64837	1.05682	0.995151	0.927475	0.995592	0.982187	1.01373	0.963055	0.96962	0.989336	1.28628		0.186378	0.951664	1.01792	0.934906	12.0766	9.83385
P53990	IST1 homolog OS=Homo sapiens GN=IST1 PE=1 SV=1 - [IST1_HUMAN]	IST1	1.0353	1.09857	1.0181	1.12873	1.00487	0.820051		0.946828	1.07295	0.797515	0.966954	0.922954	0.873457	0.839806	0.983905	1.29347		1.06442	0.831294	1.15372		0.990442	0.991434	0.99222	0.999208	11.7603	15.564
Q13477	Mucosal addressin cell adhesion molecule 1 OS=Homo sapiens GN=MADCAM1 PE=1 SV=2 - [MADCA_HUMAN]	MADCAM1	0.945373	1.1773	0.929293	0.879218	0.962441	0.919587	0.860763	1.21087	0.969988	0.888131	1.0556	0.861273	1.14504	1.13622	1.12536	1.15697	1.34934	0.760653	1.04008	1.09612		0.144903	0.974296	1.07267	0.908293	12.4558	15.2127
Q16378	Proline-rich protein 4 OS=Homo sapiens GN=PRR4 PE=1 SV=3 - [PROL4_HUMAN]	PRR4		1.09779				0.97863	1.06751					0.937573				1.1462	0.778327					0.476864	1.04798	0.954035	1.09847	5.91008	19.3379
P08670	Vimentin OS=Homo sapiens GN=VIM PE=1 SV=4 - [VIME_HUMAN]	VIM							1.10075										0.736481					#DIV/0!	1.10075	0.736481	1.49461	#DIV/0!	#DIV/0!
P29966	Myristoylated alanine-rich C-kinase substrate OS=Homo sapiens GN=MARCKS PE=1 SV=4 - [MARCS_HUMAN]	MARCKS	0.984375			0.872202	1.00821		1.06066	1.00525	1.06558	1.02126	1.02526			1.14185	0.998042		0.802685	1.1674	0.841774	0.973223		0.870798	1.00251	0.992892	1.00968	6.44655	13.829
P04156	Major prion protein OS=Homo sapiens GN=PRNP PE=1 SV=1 - [PRIO_HUMAN]	PRNP	1.01						0.94492	1.18881	1.15681	1.14993	1.02884						1.07606	0.668899	0.652311	0.883746		0.061972	1.09009	0.861971	1.26465	9.75873	22.8658
P21964	Catechol O-methyltransferase OS=Homo sapiens GN=COMT PE=1 SV=2 - [COMT_HUMAN]	COMT	0.852848	1.02552	0.978968		1.02235				0.728062		1.13555	0.965692	0.633285		0.92926				1.72472			0.449567	0.92155	1.0777	0.855108	13.9835	37.5216
P37802	Transgelin-2 OS=Homo sapiens GN=TAGLN2 PE=1 SV=3 - [TAGL2_HUMAN]	TAGLN2			0.959834										0.753008									#DIV/0!	0.959834	0.753008	1.27467	#DIV/0!	#DIV/0!
P35555	Fibrillin-1 OS=Homo sapiens GN=FBN1 PE=1 SV=3 - [FBN1_HUMAN]	FBN1	1.02118	1.03307	0.997421	0.939657	0.953608	0.910608	0.94694	0.980703	1.04337	1.03907	0.987812	0.988157	1.00705	1.06587	1.134	1.21632	1.12431	0.970297	0.964926	0.981903		0.0874148	0.986562	1.04406	0.944924	4.7928	8.31948
P24593	Insulin-like growth factor-binding protein 5 OS=Homo sapiens GN=IGFBP5 PE=1 SV=1 - [IBP5_HUMAN]	IGFBP5	1.10367					0.998165		1.13044	0.918028		0.910803					1.00042		0.795188	1.27463			0.72646	1.03757	0.99526	1.04252	9.44914	20.5288
Q8N2X6	Uncharacterized protein C5orf55 OS=Homo sapiens GN=C5orf55 PE=4 SV=1 - [CE055_HUMAN]	C5orf55	0.999205		1.07858	0.929695	0.949444	0.800372	1.0306	0.995166		0.773387	0.979276		0.664692	1.06659	1.15314	1.34794	0.933296	1.10766		1.186		0.202766	0.944556	1.05482	0.895463	11.4058	19.2428
P19440	Gamma-glutamyltranspeptidase 1 OS=Homo sapiens GN=GGT1 PE=1 SV=2 - [GGT1_HUMAN]	GGT1	1.13557	1.06498	0.863811	0.91711	1.01498	0.94843	1.03071	0.996354	0.990157	0.900195	0.847679	0.935957	1.84738	1.09019	0.984105	1.06534	0.915993	1.10146	0.910217	1.08823		0.345946	0.98623	1.07866	0.914314	8.28057	26.3914
P01189	Pro-opiomelanocortin OS=Homo sapiens GN=POMC PE=1 SV=2 - [COLI_HUMAN]	POMC	0.620974	1.2792		0.606134	1.02946			0.993502	1.02242	0.912085	1.33199	0.746697		1.43321	0.889989			1.23287	0.579683	1.05684		0.457231	0.923398	1.03875	0.888949	25.9614	30.3862
Q9HB40	Retinoid-inducible serine carboxypeptidase OS=Homo sapiens GN=SCPEP1 PE=1 SV=1 - [RISC_HUMAN]	SCPEP1		0.909145	1.00093	1.01852	0.926922	0.998702		0.813736	1.0299			1.09486	0.915881	0.975795	1.21081	0.990209		1.23574	0.926821			0.139842	0.956837	1.05002	0.911259	8.15001	12.5753
P35443	Thrombospondin-4 OS=Homo sapiens GN=THBS4 PE=1 SV=2 - [TSP4_HUMAN]	THBS4	0.782727	1.13867		1.02452	0.951182	0.861023		1.07619	1.0428	0.880221	1.20046	0.878128		0.969378	1.14087	1.20851		0.997499	0.853009	1.09924		0.278479	0.969666	1.04339	0.929343	12.5314	13.3443
P35052	Glypican-1 OS=Homo sapiens GN=GPC1 PE=1 SV=2 - [GPC1_HUMAN]	GPC1	0.9797			0.987146	0.995789	0.931403		0.996542	0.973119	1.00755	1.02577			1.01461	1.01595	1.15697		1.0299	1.22763	0.974006		0.0579539	0.981607	1.06355	0.922954	2.53808	8.65919
P18510	Interleukin-1 receptor antagonist protein OS=Homo sapiens GN=IL1RN PE=1 SV=1 - [IL1RA_HUMAN]	IL1RN	0.89252	1.00556	0.957126	0.841	0.930791	1.09334		0.870144	0.924673	1.08343	1.10918	0.994517	1.09004	1.17953	1.22072	0.85827		0.978542	1.05814	0.994678		0.0559809	0.955399	1.05374	0.906678	9.34713	10.5558
O43493	Trans-Golgi network integral membrane protein 2 OS=Homo sapiens GN=TGOLN2 PE=1 SV=2 - [TGON2_HUMAN]	TGOLN2	0.928534	1.15372	1.03858	0.986756	0.95397	0.796502		0.980547	1.10636	0.873167	1.04265	0.869716	0.909349	1.00527	1.1642	1.38108		1.22656	0.506931	1.06632		0.673061	0.979793	1.01912	0.961411	11.2981	24.4025
Q969P0	Immunoglobulin superfamily member 8 OS=Homo sapiens GN=IGSF8 PE=1 SV=1 - [IGSF8_HUMAN]	IGSF8	0.871326	1.24849	1.02655	1.09663	0.998888		0.851318	1.08319	1.05384	0.897784	1.14662	0.804293	0.927209	0.895111	1.0236		1.30638	0.965008	1.07035	1.06518		0.898811	1.01422	1.02264	0.991771	12.5154	14.5179
O75071	EF-hand calcium-binding domain-containing protein 14 OS=Homo sapiens GN=EFCAB14 PE=2 SV=1 - [EFC14_HUMAN]	EFCAB14	1.00344			1.04072			0.938491	0.921353	0.858528	1.05002	0.982457			0.957796			1.13517	1.1388	1.36039	0.936844		0.15225	0.968759	1.08524	0.892667	7.76579	14.852
Q6GTX8	Leukocyte-associated immunoglobulin-like receptor 1 OS=Homo sapiens GN=LAIR1 PE=1 SV=1 - [LAIR1_HUMAN]	LAIR1	1.56337	0.397236		0.753018		1.07139	0.93613	1.25125	1.23493	0.90642	0.468608	1.50617		1.28682		0.740025	1.18309	0.573014	0.474337	1.10264		0.615589	1.01422	0.916838	1.10621	34.8865	43.935
P16035	Metalloproteinase inhibitor 2 OS=Homo sapiens GN=TIMP2 PE=1 SV=2 - [TIMP2_HUMAN]	TIMP2		1.12103		1.04255	0.952876			1.05554				0.896773		0.941544	1.14213			0.826381				0.289939	1.043	0.951707	1.09592	6.63513	14.2386
P10643	Complement component C7 OS=Homo sapiens GN=C7 PE=1 SV=2 - [CO7_HUMAN]	C7	0.901964	1.14589	1.04327	1.12524	0.962585	0.845831	1.05918	1.00985	1.02889	0.888585	1.06466	0.891865	0.825555	0.857613	1.1237	1.24615	0.846386	0.978044	0.833042	1.0759		0.639352	1.00113	0.974291	1.02754	10.014	15.0527
P10619	Lysosomal protective protein OS=Homo sapiens GN=CTSA PE=1 SV=2 - [PPGB_HUMAN]	CTSA	1.22139	0.838662	0.968641	1.08617	0.971032	0.968584	0.846182	0.793032	0.911998	1.06166	0.806555	1.15409	1.25443	0.899659	1.05003	1.08154	1.3813	1.26506	1.25715	0.968687		0.0578794	0.966735	1.11185	0.869484	13.4542	16.4963
Q5JS37	NHL repeat-containing protein 3 OS=Homo sapiens GN=NHLRC3 PE=2 SV=1 - [NHLC3_HUMAN]	NHLRC3		0.995638						0.802641	0.918133	1.08482		0.995107						1.18588	1.19565	0.94802		0.186294	0.950309	1.08116	0.878969	12.5967	11.8455
P98160	Basement membrane-specific heparan sulfate proteoglycan core protein OS=Homo sapiens GN=HSPG2 PE=1 SV=4 - [PGBM_HUMAN]	HSPG2	0.910916	1.01927	1.04592	1.00182	1.05505	1.00778	0.871719	1.04167	1.0062	1.13063	1.10684	0.981011	0.892053	0.997713	0.811992	0.98807	1.30172	0.898098	1.10215	0.890971		0.815622	1.0091	0.997061	1.01207	7.23549	14.285
P12838	Neutrophil defensin 4 OS=Homo sapiens GN=DEFA4 PE=1 SV=2 - [DEF4_HUMAN]	DEFA4	0.873812		1.01466			0.967279		1.47693	1.1512	0.840211	1.17819		0.837905			1.11896		0.362188	0.68834	1.19716		0.369382	1.05401	0.897124	1.17488	22.2729	37.0194
Q9UIG4	Psoriasis susceptibility 1 candidate gene 2 protein OS=Homo sapiens GN=PSORS1C2 PE=2 SV=2 - [PS1C2_HUMAN]	PSORS1C2	0.915071				0.791039						1.09579				1.66106							0.303561	0.853055	1.37842	0.618862	10.2811	28.997
P08123	Collagen alpha-2(I) chain OS=Homo sapiens GN=COL1A2 PE=1 SV=7 - [CO1A2_HUMAN]	COL1A2	1.09981	1.0357	0.801771	0.681815	0.945809	0.763239	1.11452	1.17245	1.18188	1.09177	0.952294	0.958991	2.081	1.35846	1.17239	1.45384	0.765347	0.855768	0.734755	0.959097		0.341618	0.988876	1.12919	0.875737	18.2736	36.3663
Q8WUM4	Programmed cell death 6-interacting protein OS=Homo sapiens GN=PDCD6IP PE=1 SV=1 - [PDC6I_HUMAN]	PDCD6IP	1.11335	1.06862	1.01351	1.07415	0.914313						0.88651	0.945592	0.867732	0.906948	1.29966							0.552631	1.03679	0.981289	1.05656	7.44205	18.3745
P30043	Flavin reductase (NADPH) OS=Homo sapiens GN=BLVRB PE=1 SV=3 - [BLVRB_HUMAN]	BLVRB			0.979719			1.09868	1.10676						0.750012			0.689946	0.720153					0.00668266	1.06172	0.720037	1.47453	6.69933	4.17107
P35613	Basigin OS=Homo sapiens GN=BSG PE=1 SV=2 - [BASI_HUMAN]	BSG	0.987094	0.952083	1.10464	1.04443	0.982653	0.855668	0.845919	0.902615	0.999762	1.04867	0.995238	1.0407	0.673075	0.943836	1.06597	1.29872	1.43104	1.26451	0.727926	0.88939		0.473031	0.972354	1.03304	0.941254	8.70428	23.6324
Q93088	Betaine--homocysteine S-methyltransferase 1 OS=Homo sapiens GN=BHMT PE=1 SV=2 - [BHMT1_HUMAN]	BHMT		1.15791	1.03967	1.12697	0.994025	1.01526	1.03882	0.84464	0.94789	1.07663		0.875175	0.86686	0.853248	1.02518	1.0023	0.901827	1.12384	1.09091	0.944581		0.19522	1.02687	0.96488	1.06424	9.15049	10.4087
P08138	Tumor necrosis factor receptor superfamily member 16 OS=Homo sapiens GN=NGFR PE=1 SV=1 - [TNR16_HUMAN]	NGFR	0.911635	1.32229		0.644021		0.982828	0.983313	1.32918	1.13473	0.723097	1.01452	0.720584		1.39277		1.08447	1.04108	0.645385	0.811644	1.20476		0.909942	1.00389	0.989402	1.01464	25.032	25.4443
P09467	Fructose-1,6-bisphosphatase 1 OS=Homo sapiens GN=FBP1 PE=1 SV=5 - [F16P1_HUMAN]	FBP1	1.04221	1.26536	1.01077	1.05247	1.04342	0.995995	0.868886	0.903976	0.984495	0.831245	0.943	0.777163	0.636824	0.935734	0.875668	0.964261	1.3041	1.03118	0.963269	1.13279		0.538905	0.999884	0.956399	1.04547	12.1166	19.0608
O14798	Tumor necrosis factor receptor superfamily member 10C OS=Homo sapiens GN=TNFRSF10C PE=1 SV=3 - [TR10C_HUMAN]	TNFRSF10C	1.03445	1.27794	1.01832	0.838713	0.909171	0.853593	1.11107	0.950089	1.09396	0.925735	0.918375	0.780981	0.774368	1.17323	1.2946	1.23081	0.718404	1.2046	0.563067	1.09902		0.784428	1.0013	0.975746	1.02619	13.4659	26.2759
Q9BXP8	Pappalysin-2 OS=Homo sapiens GN=PAPPA2 PE=1 SV=4 - [PAPP2_HUMAN]	PAPPA2	0.882664	0.999328	1.0085	1.03973	1.00592	1.0099	0.872526	0.90361	0.930358	1.07898	1.11129	1.0127	0.971405	0.958468	1.00485	0.922313	1.30877	1.11593	1.12936	0.903969		0.136996	0.973152	1.04391	0.932222	7.26395	11.8018
Q9UHF0	Tachykinin-3 OS=Homo sapiens GN=TAC3 PE=1 SV=1 - [TKNK_HUMAN]	TAC3	0.986662	1.10606		0.918774				1.11595		0.856202	0.995806	0.929848		1.0793				0.969858		1.14033		0.691626	0.996731	1.02303	0.974295	11.4495	8.34831
P14314	Glucosidase 2 subunit beta OS=Homo sapiens GN=PRKCSH PE=1 SV=2 - [GLU2B_HUMAN]	PRKCSH						0.839695		1.01422	1.00807							1.23795		1.13007	0.807064			0.51865	0.953994	1.05836	0.901389	10.3809	21.1852
P02452	Collagen alpha-1(I) chain OS=Homo sapiens GN=COL1A1 PE=1 SV=5 - [CO1A1_HUMAN]	COL1A1	0.970487	0.887778	1.02472	0.777984	0.976954	0.854326	1.01657	1.13201	1.06832	0.941042	1.06322	1.10686	0.885184	1.24931	1.07144	1.29925	0.937057	0.92638	0.90563	1.05716		0.146203	0.96502	1.05015	0.918937	10.8533	13.5343
O43598	2'-deoxynucleoside 5'-phosphate N-hydrolase 1 OS=Homo sapiens GN=DNPH1 PE=1 SV=1 - [DNPH1_HUMAN]	DNPH1		1.02042	0.979839	0.981884			1.0541	0.695141	0.959428			0.971082	1.00316	1.02283			0.865365	0.741976	1.13914			0.911214	0.948469	0.95726	0.990817	13.5621	14.3592
P15311	Ezrin OS=Homo sapiens GN=EZR PE=1 SV=4 - [EZRI_HUMAN]	EZR			1.03557		0.940228	1.05182			0.939936				0.727825		1.18659	0.831087			1.29124			0.908381	0.99189	1.00918	0.982864	6.06821	26.9498
Q9UBG3	Cornulin OS=Homo sapiens GN=CRNN PE=1 SV=1 - [CRNN_HUMAN]	CRNN							1.20168		0.854043								0.606159		0.963989			0.433134	1.02786	0.785074	1.30926	23.9156	32.2293
P14151	L-selectin OS=Homo sapiens GN=SELL PE=1 SV=2 - [LYAM1_HUMAN]	SELL		1.05001		1.09027				0.870526	0.960495			0.951182		0.901908				1.28715	0.992187			0.703339	0.992825	1.03311	0.961009	9.86317	16.7781
P22105	Tenascin-X OS=Homo sapiens GN=TNXB PE=1 SV=3 - [TENX_HUMAN]	TNXB	0.960754	1.03821	1.01567	0.955035	0.97465	0.913861	1.05877	0.909944	1.0263	0.940642	1.02574	0.964185	0.997013	1.0478	1.05983	1.13604	0.887569	0.991275	0.962132	1.03853		0.257593	0.979384	1.01101	0.968717	5.36627	6.65536
P43251	Biotinidase OS=Homo sapiens GN=BTD PE=1 SV=2 - [BTD_HUMAN]	BTD	0.947133	0.924808	1.02351	1.05704	0.992052	0.773799	0.920624	0.870678	0.925844	1.11876	1.06049	1.0526	1.05684	0.93638	1.0272	1.43881	1.22202	1.39589	1.05655	0.928316		0.0240353	0.955425	1.11751	0.854959	10.2458	15.8755
P59665	Neutrophil defensin 1 OS=Homo sapiens GN=DEFA1 PE=1 SV=1 - [DEF1_HUMAN]	DEFA1; DEFA1B							1.21042	1.08363		0.57674							0.467159	0.780034		1.40825		0.84321	0.956932	0.885147	1.0811	35.0395	54.1457
Q6UXB4	C-type lectin domain family 4 member G OS=Homo sapiens GN=CLEC4G PE=1 SV=1 - [CLC4G_HUMAN]	CLEC4G	1.00009	1.21019	1.0023	1.02095	0.942986	0.905617		0.748428	0.974232	0.605395	0.989264	0.82186	0.776214	0.97164	1.16642	1.11896		1.59441	0.872556	1.3417		0.212022	0.934466	1.07256	0.871249	18.4498	24.7451
P78417	Glutathione S-transferase omega-1 OS=Homo sapiens GN=GSTO1 PE=1 SV=2 - [GSTO1_HUMAN]	GSTO1							1.11277	1.10905									0.724997	0.786087				0.0537776	1.11091	0.755542	1.47035	0.236631	5.71739
O96009	Napsin-A OS=Homo sapiens GN=NAPSA PE=1 SV=1 - [NAPSA_HUMAN]	NAPSA	1.23305	0.930319	1.01168	0.904918	1.02904	1.10371	0.936951	0.874766	0.903681	1.11694	0.789498	1.08081	0.961099	1.1212	0.910803	0.752373	1.1637	1.19008	1.32179	0.948938		0.779374	1.00451	1.02403	0.980935	11.6073	17.8179
P13727	Bone marrow proteoglycan OS=Homo sapiens GN=PRG2 PE=1 SV=2 - [PRG2_HUMAN]	PRG2		0.959407							1.13909			1.02883							0.558586			0.463306	1.04925	0.793709	1.32195	12.1091	41.8937
O75015	Low affinity immunoglobulin gamma Fc region receptor III-B OS=Homo sapiens GN=FCGR3B PE=1 SV=2 - [FCG3B_HUMAN]	FCGR3B	0.981854	1.27073	0.964976	0.92805	0.9031	0.956148	0.957965	0.946786	0.938117	1.00023	1.00156	0.763415	0.922026	1.08102	1.27408	1.0163	1.06282	0.9901	0.94848	0.974301		0.727574	0.984796	1.00341	0.981449	10.5668	12.9195
Q15274	Nicotinate-nucleotide pyrophosphorylase [carboxylating] OS=Homo sapiens GN=QPRT PE=1 SV=3 - [NADC_HUMAN]	QPRT	1.06166	0.845186	0.95059	1.1177		1.03755	0.839416		0.903423	0.997957	0.926682	1.13243	1.08038	0.871654		0.906384	1.40459		1.16022	0.956023		0.262638	0.969185	1.05479	0.918837	10.5364	16.879
O75874	Isocitrate dehydrogenase [NADP] cytoplasmic OS=Homo sapiens GN=IDH1 PE=1 SV=2 - [IDHC_HUMAN]	IDH1	0.89913		1.02672	1.27615	1.06266	1.13555	1.06257	0.919705			1.12443		0.726746	0.670378	0.828614	0.672552	0.899945	1.26214				0.119108	1.05464	0.883544	1.19365	12.1743	26.105
P30492	HLA class I histocompatibility antigen, B-54 alpha chain OS=Homo sapiens GN=HLA-B PE=1 SV=1 - [1B54_HUMAN]	HLA-B								1.17379										0.918744				#DIV/0!	1.17379	0.918744	1.2776	#DIV/0!	#DIV/0!
P14543	Nidogen-1 OS=Homo sapiens GN=NID1 PE=1 SV=3 - [NID1_HUMAN]	NID1	0.908653	1.0944	0.986786	0.899771	0.967407	0.977396	1.01558	0.931097	0.945655	0.880339	1.08234	0.916753	1.25524	1.11811	1.10347	1.04007	0.959178	1.2187	1.01176	1.0796		0.00842784	0.960708	1.07852	0.890763	6.57162	9.7458
P08697	Alpha-2-antiplasmin OS=Homo sapiens GN=SERPINF2 PE=1 SV=3 - [A2AP_HUMAN]	SERPINF2		0.990957	1.01563	1.12187	0.971292	1.20339	1.05507	1.13405	1.11452			1.00581	0.755126	0.858341	1.03296	0.711569	0.832932	0.810352	0.651567			0.00092811	1.07585	0.832331	1.29257	7.49096	16.0373
O14498	Immunoglobulin superfamily containing leucine-rich repeat protein OS=Homo sapiens GN=ISLR PE=1 SV=1 - [ISLR_HUMAN]	ISLR	1.01736	0.59204		1.08586				1.43338			0.967452	1.33792		0.914544				0.42336				0.65128	1.03216	0.910818	1.13322	33.4584	41.2389
P07686	Beta-hexosaminidase subunit beta OS=Homo sapiens GN=HEXB PE=1 SV=3 - [HEXB_HUMAN]	HEXB	0.961099	0.790047	1.01406	0.983078	1.00862	0.937011	1.06557	1.09478	0.948284	1.0056	1.01908	1.20366	0.901878	1.01623	1.0133	1.11119	0.837639	0.76698	1.06022	1.01958		0.773911	0.980816	0.994975	0.985769	8.49141	12.9184
Q969Z4	Tumor necrosis factor receptor superfamily member 19L OS=Homo sapiens GN=RELT PE=1 SV=1 - [TR19L_HUMAN]	RELT		0.880537						1.1559	1.14223			1.08862						0.847174	0.618357			0.279614	1.05956	0.851384	1.24451	14.6463	27.6209
P15289	Arylsulfatase A OS=Homo sapiens GN=ARSA PE=1 SV=3 - [ARSA_HUMAN]	ARSA	1.10959	0.651475	0.903111	1.06166	1.04088	1.02062	0.949613	0.634341	0.89169	1.123	0.892913	1.31708	1.47253	0.933809	0.855179	0.937986	1.11508	1.48238	1.13905	0.894784		0.0992587	0.938599	1.10408	0.850119	18.5955	22.0314
Q6E0U4	Dermokine OS=Homo sapiens GN=DMKN PE=1 SV=3 - [DMKN_HUMAN]	DMKN	0.881035	0.853791		1.09016	1.05265		1.03738		1.14153		1.11072	1.1642		0.887029	0.763983		0.922053		0.754104			0.394997	1.00943	0.933682	1.08112	11.4957	18.4166
P05362	Intercellular adhesion molecule 1 OS=Homo sapiens GN=ICAM1 PE=1 SV=2 - [ICAM1_HUMAN]	ICAM1		1.13837		1.10451	1.07413	1.0527	0.984626	0.860254	0.938035	1.19633		0.874814		0.879519	0.777183	0.893482	1.03031	1.12367	1.24813	0.868589		0.252889	1.04362	0.961962	1.08489	10.5756	16.4204
P78380	Oxidized low-density lipoprotein receptor 1 OS=Homo sapiens GN=OLR1 PE=1 SV=1 - [OLR1_HUMAN]	OLR1	1.07825	1.08866		0.945029	1.05207			0.942432			0.935977	0.930977		1.05995	0.824352			1.13637				0.513307	1.02129	0.977525	1.04477	7.05476	12.4641
O00592	Podocalyxin OS=Homo sapiens GN=PODXL PE=1 SV=2 - [PODXL_HUMAN]	PODXL	0.97355	1.28996	0.995027	1.11606	0.943347			0.856397		0.786646	0.976884	0.77767	0.949625	0.86325	1.17525			1.16483		1.20652		0.811377	0.994427	1.01629	0.978488	16.7972	16.5567
Q6P531	Gamma-glutamyltransferase 6 OS=Homo sapiens GN=GGT6 PE=2 SV=2 - [GGT6_HUMAN]	GGT6	1.0265	0.948857	1.06591	1.0655	1.0413	0.888861		0.825057	0.861617	0.931014	0.973808	1.03199	0.715607	0.927591	0.902376	1.20623		1.23984	1.48891	1.04647		0.25551	0.961623	1.0592	0.907875	9.53573	21.2964
Q14914	Prostaglandin reductase 1 OS=Homo sapiens GN=PTGR1 PE=1 SV=2 - [PTGR1_HUMAN]	PTGR1	1.31231	1.15389	0.920841	1.00712	1.01422	1.15208					0.717591	0.864174	0.878438	1.00007	0.963825	0.516097						0.0166928	1.09341	0.823366	1.32798	12.8376	21.8111
Q13228	Selenium-binding protein 1 OS=Homo sapiens GN=SELENBP1 PE=1 SV=2 - [SBP1_HUMAN]	SELENBP1	1.01074	0.978709	1.03726	0.937986	1.04697	1.07891	1.08805	0.91736	0.895987	1.05128	0.977838	1.01702	0.649496	1.06589	0.873297	0.737808	0.777653	1.17366	1.22921	0.992957		0.404821	1.00433	0.949483	1.05776	6.80832	19.8419
Q14314	Fibroleukin OS=Homo sapiens GN=FGL2 PE=1 SV=1 - [FGL2_HUMAN]	FGL2	1.03952	1.2329	0.989603	1.04138	0.952356	0.981837		1.04469		0.971021	0.935258	0.823003	1.05255	0.951898	1.15264	0.934427		0.981952		1.00449		0.279556	1.03166	0.979527	1.05323	8.59524	9.85174
Q4G0I0	Protein CCSMST1 OS=Homo sapiens GN=CCSMST1 PE=2 SV=1 - [CSMT1_HUMAN]	CCSMST1								0.878415	0.979378									1.37561	0.871031			0.580297	0.928897	1.12332	0.826921	7.6856	31.7621
Q96J84	Kin of IRRE-like protein 1 OS=Homo sapiens GN=KIRREL PE=1 SV=2 - [KIRR1_HUMAN]	KIRREL	0.897825	0.994829	0.948348	1.04582	1.01059	0.958329		0.942207		0.883217	1.09169	0.995369	1.16492	0.947887	0.993125	1.07608		0.99197		1.05525		0.0259368	0.960145	1.03954	0.923628	5.75237	6.78181
Q9H1E1	Ribonuclease 7 OS=Homo sapiens GN=RNASE7 PE=1 SV=2 - [RNAS7_HUMAN]	RNASE7	1.07405	0.976023		1.01994	0.980616						0.958961	1.04109		0.983387	1.04047							0.835211	1.01266	1.00598	1.00664	4.48604	4.11612
P05408	Neuroendocrine protein 7B2 OS=Homo sapiens GN=SCG5 PE=1 SV=2 - [7B2_HUMAN]	SCG5	0.967765				0.99342						1.01744				1.03714							0.109752	0.980592	1.02729	0.954546	1.84998	1.35599
O00468	Agrin OS=Homo sapiens GN=AGRN PE=1 SV=5 - [AGRIN_HUMAN]	AGRN	1.06332	1.13522		0.951267	0.981956	0.98461	0.663103	0.957477	1.02234	1.06493	0.962135	0.888132		1.06726	1.0716	1.04449	1.81161	1.05253	1.11501	0.89571		0.265092	0.980469	1.10094	0.890573	13.5797	25.2753
P15814	Immunoglobulin lambda-like polypeptide 1 OS=Homo sapiens GN=IGLL1 PE=1 SV=1 - [IGLL1_HUMAN]	IGLL1		0.792957					0.950385	1.12033				1.17104					1.11096	0.867681				0.511419	0.954558	1.04989	0.909197	17.1522	15.2999
P19438	Tumor necrosis factor receptor superfamily member 1A OS=Homo sapiens GN=TNFRSF1A PE=1 SV=1 - [TNR1A_HUMAN]	TNFRSF1A	0.788115	1.12581		0.88266		0.812052	0.874259	0.987649	1.03003	0.972394	1.17846	0.892266		1.12558		1.33057	1.28957	1.05456	0.989885	0.993869		0.024184	0.934121	1.10684	0.84395	12.3209	13.8348
Q99988	Growth/differentiation factor 15 OS=Homo sapiens GN=GDF15 PE=1 SV=3 - [GDF15_HUMAN]	GDF15		1.05139	0.87081	1.19701	1.04531	1.09267	1.12948	0.841283	0.978512	0.906173		0.967259	1.75499	0.774389	0.776323	0.822968	0.544134	1.05631	1.07231	1.10332		0.828991	1.01252	0.985778	1.02712	12.0251	34.5581
Q8WZ75	Roundabout homolog 4 OS=Homo sapiens GN=ROBO4 PE=1 SV=1 - [ROBO4_HUMAN]	ROBO4	0.819025	1.31017	0.990615	1.03624	1.06108	0.894379	1.02561	0.938745	0.940051	0.916115	1.15467	0.723875	1.08343	0.954814	0.812594	1.23176	0.968608	1.13676	0.801034	1.07821		0.984272	0.993204	0.994576	0.998621	13.4172	17.1911
Q969H8	UPF0556 protein C19orf10 OS=Homo sapiens GN=C19orf10 PE=1 SV=1 - [CS010_HUMAN]	C19orf10	0.617048	1.19166			1.09154		0.687079		0.970608	1.0869	1.44716	0.804664			0.663558		1.74908		1.37835	0.84156		0.338148	0.940805	1.1474	0.819948	25.0215	37.9959
P12277	Creatine kinase B-type OS=Homo sapiens GN=CKB PE=1 SV=1 - [KCRB_HUMAN]	CKB	1.29323		1.06906	0.948242	1.14555	1.16264	1.10837	1.00192			0.685325		0.84754	1.06052	0.604192	0.767157	0.763866	1.05516				0.00528709	1.10415	0.82625	1.33633	10.2528	21.2109
O43451	Maltase-glucoamylase, intestinal OS=Homo sapiens GN=MGAM PE=1 SV=5 - [MGA_HUMAN]	MGAM	1.12077	0.868102	1.01717	0.915929	1.01245	0.946421	1.09775	0.702738	0.883085	0.957673	0.889018	1.13879	0.861558	1.10324	0.943508	1.1413	0.741055	1.29566	1.17952	1.02676		0.245206	0.952208	1.03204	0.922646	12.7622	16.5231
O43633	Charged multivesicular body protein 2a OS=Homo sapiens GN=CHMP2A PE=1 SV=1 - [CHM2A_HUMAN]	CHMP2A	0.924371			0.974675		1.06718		0.911427			1.09111			1.03057		0.972167		1.03148				0.204858	0.969414	1.03133	0.939962	7.2887	4.70874
P13473	Lysosome-associated membrane glycoprotein 2 OS=Homo sapiens GN=LAMP2 PE=1 SV=2 - [LAMP2_HUMAN]	LAMP2		0.425593		1.02561		1.17013		1.41751	1.11286	0.57974		1.48297		0.971471		0.622104		0.468254	0.722317	1.35931		0.940222	0.95524	0.937737	1.01867	39.4817	43.7764
Q9UGT4	Sushi domain-containing protein 2 OS=Homo sapiens GN=SUSD2 PE=1 SV=1 - [SUSD2_HUMAN]	SUSD2	0.852163	1.2253		0.947666	1.01089	1.02434		0.982948			1.11901	0.790836		1.05305	0.977952	0.974832		1.06908				0.890305	1.00722	0.997461	1.00978	12.244	11.569
P30530	Tyrosine-protein kinase receptor UFO OS=Homo sapiens GN=AXL PE=1 SV=3 - [UFO_HUMAN]	AXL	1.00089	0.908304		0.933113	1.04958	0.958019	0.989949	1.11359	0.96728	1.08524	1.0168	1.07889		1.0772	0.846294	1.11081	1.04178	0.848704	1.12753	0.943164		0.826999	1.00066	1.01013	0.990628	6.92716	10.5918
Q6UX27	V-set and transmembrane domain-containing protein 1 OS=Homo sapiens GN=VSTM1 PE=1 SV=2 - [VSTM1_HUMAN]	VSTM1		1.13641							0.966541	1.01745		0.87398							0.916747	0.95732		0.11661	1.04013	0.916016	1.1355	8.38141	4.54956
O15240	Neurosecretory protein VGF OS=Homo sapiens GN=VGF PE=1 SV=2 - [VGF_HUMAN]	VGF	1.01344	0.911655	1.03884	0.935629	1.01291	0.842689	0.920206	1.09985	1.06934		0.980384	1.09256	0.834691	1.06564	0.952833	1.25248	1.17109	1.06424	0.74612			0.569285	0.98273	1.01778	0.965561	8.59027	15.5959
P30044	Peroxiredoxin-5, mitochondrial OS=Homo sapiens GN=PRDX5 PE=1 SV=4 - [PRDX5_HUMAN]	PRDX5			0.937956					0.885941	0.911707	1.05312			1.3656					1.06944	1.24484	0.918249		0.129057	0.947181	1.14953	0.823972	7.78623	17.0819
P07996	Thrombospondin-1 OS=Homo sapiens GN=THBS1 PE=1 SV=2 - [TSP1_HUMAN]	THBS1	1.07313	1.07065	1.04938	0.925639	0.979903	1.06829	0.941233	1.04183	1.13723	0.796693	0.964318	0.969941	0.944861	1.08814	1.01968	0.905102	1.14593	0.995789	0.68316	1.19532		0.757682	1.0084	0.991223	1.01733	9.80801	14.325
Q92520	Protein FAM3C OS=Homo sapiens GN=FAM3C PE=1 SV=1 - [FAM3C_HUMAN]	FAM3C				1.24013			0.815819		1.17803					0.733909			1.4834		0.948624			0.935371	1.07799	1.05531	1.02149	21.2583	36.574
P11021	78 kDa glucose-regulated protein OS=Homo sapiens GN=HSPA5 PE=1 SV=2 - [GRP78_HUMAN]	HSPA5	1.07099	1.01386	1.06041	1.12229	0.933443	1.03884	1.12111			0.765326	0.908314	0.981505	0.792769	0.857278	1.22798	0.779106	0.662957			1.17601		0.276767	1.01578	0.923239	1.10024	11.6197	21.2832
Q8NC42	E3 ubiquitin-protein ligase RNF149 OS=Homo sapiens GN=RNF149 PE=2 SV=2 - [RN149_HUMAN]	RNF149	0.863964	1.0515	1.05255	0.945778	1.03308	0.992725	0.977289	0.960934	0.974413	0.869997	1.11938	0.969251	0.746683	1.05688	0.883052	1.05238	1.05508	1.17757	0.944785	1.1067		0.407231	0.972223	1.01118	0.961478	6.84756	12.6291
P15121	Aldose reductase OS=Homo sapiens GN=AKR1B1 PE=1 SV=3 - [ALDR_HUMAN]	AKR1B1	1.09166			0.919432						1.20046	0.904391			1.08803						0.848052		0.321809	1.07052	0.946825	1.13064	13.2367	13.2539
P19835	Bile salt-activated lipase OS=Homo sapiens GN=CEL PE=1 SV=3 - [CEL_HUMAN]	CEL	1.19083	0.916007	0.988729	1.02985	1.11222	0.975467		1.19568	1.049		0.866243	1.08458	1.02174	0.965711	0.600788	1.04075		0.647274	0.955946			0.0530872	1.05722	0.897879	1.17747	9.60502	20.2167
P16083	Ribosyldihydronicotinamide dehydrogenase [quinone] OS=Homo sapiens GN=NQO2 PE=1 SV=5 - [NQO2_HUMAN]	NQO2				1.05295			0.968813	0.929751	0.833766	1.14017				0.940695			1.06868	1.11028	1.45361	0.901995		0.35849	0.985091	1.09505	0.899583	11.8907	19.9334
Q5KU26	Collectin-12 OS=Homo sapiens GN=COLEC12 PE=1 SV=3 - [COL12_HUMAN]	COLEC12	0.907333	1.19162		1.09193		0.971324	0.654434	1.28113	0.927057	1.06471	1.01763	0.820542		0.880478		0.952498	1.84442	0.755304	1.21904	0.94301		0.766317	1.01119	1.05411	0.95928	19.1152	33.0532
Q9NZZ3	Charged multivesicular body protein 5 OS=Homo sapiens GN=CHMP5 PE=1 SV=1 - [CHMP5_HUMAN]	CHMP5	0.93264			1.14617	1.01058	1.04524		0.694965			1.08001			0.836922	0.9529	0.914932		1.27638				0.679449	0.965918	1.01223	0.954249	17.5769	16.9745
A8MUH7	Putative PDZ domain-containing protein 1P OS=Homo sapiens GN=PDZK1P1 PE=5 SV=2 - [PDZ1P_HUMAN]	PDZK1P1; PDZK1P2	1.02001	1.06881	1.06675	1.12296	1.0167	1.02874		0.814348			0.975569	0.929966	0.745473	0.868657	0.947632	1.01021		1.2009				0.329087	1.01976	0.954058	1.06887	9.60386	14.5721
Q6UX73	UPF0764 protein C16orf89 OS=Homo sapiens GN=C16orf89 PE=1 SV=2 - [CP089_HUMAN]	C16orf89			0.981345	1.07709	1.01258	1.11018		0.783657		1.10378			0.944914	0.916128	0.94304	0.776837		1.14663		0.941481		0.360954	1.01144	0.944839	1.07049	12.1395	12.5036
P33908	Mannosyl-oligosaccharide 1,2-alpha-mannosidase IA OS=Homo sapiens GN=MAN1A1 PE=1 SV=3 - [MA1A1_HUMAN]	MAN1A1	1.00426	0.950945	1.01137	0.897154	0.889693	0.832361	0.963469	1.01198	0.985399	0.974887	0.996999	1.03821	0.942949	1.12249	1.32861	1.31149	1.06619	1.00657	0.888996	1.0312		0.0308882	0.952153	1.07337	0.887068	6.34322	13.4875
P09936	Ubiquitin carboxyl-terminal hydrolase isozyme L1 OS=Homo sapiens GN=UCHL1 PE=1 SV=2 - [UCHL1_HUMAN]	UCHL1	1.00796	1.14987	1.07574					1.00327		0.976441	0.976641	0.864884	0.607199					1.08871		0.984449		0.1757	1.04266	0.904376	1.1529	6.73543	20.3502
P13385	Teratocarcinoma-derived growth factor 1 OS=Homo sapiens GN=TDGF1 PE=1 SV=1 - [TDGF1_HUMAN]	TDGF1					0.964067			0.870086							1.13278			0.990057				0.252143	0.917077	1.06142	0.864011	7.24629	9.50799
P20160	Azurocidin OS=Homo sapiens GN=AZU1 PE=1 SV=3 - [CAP7_HUMAN]	AZU1							0.801466			0.920387							1.47615			1.07394		0.268649	0.860927	1.27505	0.675213	9.76742	22.3051
P12814	Alpha-actinin-1 OS=Homo sapiens GN=ACTN1 PE=1 SV=2 - [ACTN1_HUMAN]	ACTN1					1.01541		1.05782		0.860117						0.967659		0.859994		1.22977			0.762174	0.977783	1.01914	0.959419	10.6449	18.6615
P05787	Keratin, type II cytoskeletal 8 OS=Homo sapiens GN=KRT8 PE=1 SV=7 - [K2C8_HUMAN]	KRT8						1.2473										0.427988						#DIV/0!	1.2473	0.427988	2.91434	#DIV/0!	#DIV/0!
O43490	Prominin-1 OS=Homo sapiens GN=PROM1 PE=1 SV=1 - [PROM1_HUMAN]	PROM1	1.07716	0.838343	1.00341	0.955537	0.962892	1.05758	1.08833		0.992373	1.11261	0.920319	1.13497	0.928466	1.05657	1.12628	0.86828	0.787034		1.00547	0.898184		0.423027	1.0098	0.969508	1.04156	8.46424	12.2891
Q9P121	Neurotrimin OS=Homo sapiens GN=NTM PE=1 SV=1 - [NTRI_HUMAN]	NTM	1.03864							0.926915			0.969059							1.00387				0.958626	0.982777	0.986464	0.996262	8.03847	2.49525
O60888	Protein CutA OS=Homo sapiens GN=CUTA PE=1 SV=2 - [CUTA_HUMAN]	CUTA	0.848159	0.691249				1.00725	0.878662	1.10313	1.00779		1.18616	1.25619				1.00356	1.27789	0.935446	1.08727			0.034711	0.922705	1.12442	0.820606	15.9287	12.3507
P36980	Complement factor H-related protein 2 OS=Homo sapiens GN=CFHR2 PE=1 SV=1 - [FHR2_HUMAN]	CFHR2	0.947504	0.662645		1.06383					0.967552	1.02453	1.04813	1.27526		0.929095					1.1255	1.01622		0.152136	0.933212	1.07884	0.865014	16.9421	12.0895
P00352	Retinal dehydrogenase 1 OS=Homo sapiens GN=ALDH1A1 PE=1 SV=2 - [AL1A1_HUMAN]	ALDH1A1				0.965559	0.945366	0.894863				0.823798				1.03808	1.18863	1.23987				1.16067		0.00419746	0.907397	1.15681	0.784393	6.96139	7.40658
P54760	Ephrin type-B receptor 4 OS=Homo sapiens GN=EPHB4 PE=1 SV=2 - [EPHB4_HUMAN]	EPHB4	0.824903	1.00889	0.941202	0.940346	1.03551	0.94897	0.933969	0.874341	1.07163	0.901797	1.15522	0.981184	1.30159	1.0627	0.906821	1.13846	1.11183	1.03291	0.792686	1.04707		0.0562055	0.948155	1.05305	0.900392	7.8347	13.3487
P04211	Ig lambda chain V region 4A OS=Homo sapiens PE=4 SV=1 - [LV001_HUMAN]										1.09588										0.765812			#DIV/0!	1.09588	0.765812	1.431	#DIV/0!	#DIV/0!
Q08334	Interleukin-10 receptor subunit beta OS=Homo sapiens GN=IL10RB PE=1 SV=2 - [I10R2_HUMAN]	IL10RB									0.960368	1.12615									1.15648	0.897879		0.927607	1.04326	1.02718	1.01566	11.2365	17.8018
Q08174	Protocadherin-1 OS=Homo sapiens GN=PCDH1 PE=1 SV=2 - [PCDH1_HUMAN]	PCDH1	0.843297	1.17682	1.01337	0.905987	1.02962	0.900061	0.890937	1.07652	0.978735	1.08479	1.16298	0.822921	0.969603	1.10592	0.924605	1.20942	1.26274	0.942442	1.0065	0.934334		0.443753	0.990013	1.03415	0.957323	10.6524	13.8504
Q9Y547	Intraflagellar transport protein 25 homolog OS=Homo sapiens GN=HSPB11 PE=1 SV=1 - [IFT25_HUMAN]	HSPB11	0.8451	0.724817						0.907937		1.08708	1.15583	1.23199						1.18402		0.898847		0.0769218	0.891233	1.11767	0.797402	16.9494	13.352
O95626	Acidic leucine-rich nuclear phosphoprotein 32 family member D OS=Homo sapiens GN=ANP32D PE=2 SV=2 - [AN32D_HUMAN]	ANP32D			0.944745				1.14712						0.637819				0.62143					0.149784	1.04593	0.629625	1.6612	13.6815	1.84054
P80511	Protein S100-A12 OS=Homo sapiens GN=S100A12 PE=1 SV=2 - [S10AC_HUMAN]	S100A12	1.21245		0.843967	1.3247	0.981975	0.817706	1.2806	0.485974	0.912051		0.7195		1.74266	0.605167	1.10796	1.42093	0.274311	1.94954	0.970151			0.619039	0.982428	1.09878	0.89411	28.705	52.4626
P27824	Calnexin OS=Homo sapiens GN=CANX PE=1 SV=2 - [CALX_HUMAN]	CANX	1.03905						0.813335	0.911024			0.981276						1.46144	1.26107				0.13943	0.921135	1.2346	0.746101	12.2886	19.5348
O43707	Alpha-actinin-4 OS=Homo sapiens GN=ACTN4 PE=1 SV=2 - [ACTN4_HUMAN]	ACTN4		1.056			0.845825		1.05921		0.991339			0.929835			1.48138		0.827181		0.83341			0.865333	0.988094	1.01795	0.970669	10.107	30.6995
Q99972	Myocilin OS=Homo sapiens GN=MYOC PE=1 SV=2 - [MYOC_HUMAN]	MYOC								0.900899	0.942051	1.05801								1.08001	1.20293	0.949002		0.284947	0.966986	1.07731	0.897591	8.42505	11.7872
Q6FHJ7	Secreted frizzled-related protein 4 OS=Homo sapiens GN=SFRP4 PE=1 SV=2 - [SFRP4_HUMAN]	SFRP4	1.02975	1.13568	1.03902		0.956982	0.843255		1.16361	0.971934	0.830397	0.978167	0.908255	0.783415		1.11496	1.25889		0.908211	0.961724	1.11734		0.914026	0.996329	1.00387	0.992489	12.2016	15.0405
P21926	CD9 antigen OS=Homo sapiens GN=CD9 PE=1 SV=4 - [CD9_HUMAN]	CD9	1.03644	1.19125	0.985556	1.07222	1.02069	1.07774	1.11233	0.810426	1.19882	0.518491	0.942259	0.830913	1.02892	0.903099	0.971173	0.776649	0.759943	0.98651	0.462749	1.41588		0.356332	1.0024	0.907809	1.10419	20.2187	26.6628
P42785	Lysosomal Pro-X carboxypeptidase OS=Homo sapiens GN=PRCP PE=1 SV=1 - [PCP_HUMAN]	PRCP	1.13098	0.840468	1.02551	0.994293	1.0687	0.969891		1.01831	0.893985	1.16795	0.92673	1.13668	0.924283	1.00622	0.758762	0.978706		0.851097	1.43355	0.897165		0.772893	1.01223	0.990355	1.02209	10.323	19.8237
P08582	Melanotransferrin OS=Homo sapiens GN=MFI2 PE=1 SV=2 - [TRFM_HUMAN]	MFI2		0.899111			1.00744			1.10059		1.02913		1.07803			0.983247			0.926928		0.998607		0.820815	1.00907	0.996703	1.01241	8.26606	6.25688
P29508	Serpin B3 OS=Homo sapiens GN=SERPINB3 PE=1 SV=2 - [SPB3_HUMAN]	SERPINB3							1.09676		0.866003								0.802436		0.953615			0.542381	0.98138	0.878025	1.11771	16.6263	12.175
P29972	Aquaporin-1 OS=Homo sapiens GN=AQP1 PE=1 SV=3 - [AQP1_HUMAN]	AQP1	0.952452	0.937496		1.0405	0.981262					0.928229	1.04312	1.03811		0.968101	1.08089					1.02088		0.0525461	0.967988	1.03022	0.939594	4.67357	3.98493
P40189	Interleukin-6 receptor subunit beta OS=Homo sapiens GN=IL6ST PE=1 SV=2 - [IL6RB_HUMAN]	IL6ST	0.904388	1.24209	0.962573	0.892315	1.04722	1.0662		1.1175	0.938912	0.996372	1.0757	0.788444	1.44685	1.12312	0.87141	0.904847		0.69793	1.14345	1.00213		0.882557	1.01862	1.00599	1.01256	11.0738	22.2945
Q9HCN6	Platelet glycoprotein VI OS=Homo sapiens GN=GP6 PE=1 SV=4 - [GPVI_HUMAN]	GP6	0.869433		0.971685	1.04422	0.935682		0.932706	1.16605	0.648365	0.82359	1.1004		1.10821	0.939688	1.16181		1.12246	0.938038	2.10672	1.13603		0.0840027	0.923966	1.20167	0.768903	16.5942	31.2705
Q99969	Retinoic acid receptor responder protein 2 OS=Homo sapiens GN=RARRES2 PE=1 SV=1 - [RARR2_HUMAN]	RARRES2	0.967262	1.25264	1.01917					1.03019	1.06616	1.11829	1.02014	0.787934	0.729915					1.17951	0.541503	0.95691		0.0829538	1.07562	0.869319	1.23731	9.31901	26.2395
Q9H9P2	Chondrolectin OS=Homo sapiens GN=CHODL PE=2 SV=2 - [CHODL_HUMAN]	CHODL		0.732921		0.964807				0.879578				1.22539		1.04067				0.997727				0.078382	0.859102	1.08793	0.789666	13.6528	11.1189
O60361	Putative nucleoside diphosphate kinase OS=Homo sapiens GN=NME2P1 PE=5 SV=1 - [NDK8_HUMAN]	NME2P1			0.982392	1.02548		1.16838							0.652608	0.966605		0.522754						0.104679	1.05875	0.713989	1.48286	9.19534	31.9617
O00187	Mannan-binding lectin serine protease 2 OS=Homo sapiens GN=MASP2 PE=1 SV=4 - [MASP2_HUMAN]	MASP2	1.0785	0.722499	0.86891	0.78935	1.04268	1.10342	0.923618	1.21878	1.14838	0.968185	0.936185	1.22761	1.80931	1.25115	0.853398	0.773459	1.16989	0.647137	0.811348	1.04322		0.584811	0.986432	1.05227	0.937432	16.2809	31.8397
Q08629	Testican-1 OS=Homo sapiens GN=SPOCK1 PE=1 SV=1 - [TICN1_HUMAN]	SPOCK1					0.996579	0.942827		0.866302	0.966162						1.02274	1.15032		1.00443	1.08748			0.0303521	0.942967	1.06624	0.884384	5.90126	6.229
Q16819	Meprin A subunit alpha OS=Homo sapiens GN=MEP1A PE=1 SV=2 - [MEP1A_HUMAN]	MEP1A	0.936567	0.838274		1.10409	0.968285	1.05432	0.999553	0.905308	1.02305	0.994153	1.08431	1.13267		0.881725	1.11243	0.934427	0.981889	1.09258	1.02742	0.983946		0.264811	0.9804	1.02571	0.955826	8.14752	8.41479
P13591	Neural cell adhesion molecule 1 OS=Homo sapiens GN=NCAM1 PE=1 SV=3 - [NCAM1_HUMAN]	NCAM1	0.972432	1.04935	1.03413	0.952794	1.01757	0.917439		0.927887	1.06341	1.06368	1.03746	0.961068	0.703911	1.05904	0.931878	1.16455		1.18714	0.802055	0.915306		0.650646	0.999854	0.973601	1.02696	5.80912	16.2765
P24821	Tenascin OS=Homo sapiens GN=TNC PE=1 SV=3 - [TENA_HUMAN]	TNC	0.915433	0.639564	1.06433	1.08954	0.951046	0.88961	0.98965	1.2713	1.15138	0.66343	1.06317	1.32091	0.651434	0.89654	1.12612	1.19901	0.996101	0.622458	0.654767	1.27953		0.862328	0.962529	0.981004	0.981167	20.7691	26.9902
Q13508	Ecto-ADP-ribosyltransferase 3 OS=Homo sapiens GN=ART3 PE=1 SV=2 - [NAR3_HUMAN]	ART3	1.25582	0.864614					0.865972	0.993996	1.1196	0.595265	0.769751	1.15095					1.32166	0.971573	0.713008	1.32795		0.532566	0.94921	1.04248	0.91053	24.2265	25.7092
O75487	Glypican-4 OS=Homo sapiens GN=GPC4 PE=1 SV=4 - [GPC4_HUMAN]	GPC4										1.07785										0.902793		#DIV/0!	1.07785	0.902793	1.19391	#DIV/0!	#DIV/0!
Q68CJ9	Cyclic AMP-responsive element-binding protein 3-like protein 3 OS=Homo sapiens GN=CREB3L3 PE=1 SV=2 - [CR3L3_HUMAN]	CREB3L3	0.973568	1.04599	0.941198	1.0029	0.931922	0.723028	0.917073	0.95505	1.03468	0.930653	1.02207	0.97322	1.06841	0.982906	1.19212	1.50016	1.15999	1.20876	0.356097	1.04685		0.295121	0.945606	1.05106	0.89967	9.52103	27.523
P16070	CD44 antigen OS=Homo sapiens GN=CD44 PE=1 SV=3 - [CD44_HUMAN]	CD44	1.19149	0.925968	0.911006	0.717141	0.973819	1.16899	0.995828	1.17033	1.10529	1.23192	0.854046	1.06124	1.14709	1.33697	1.09002	0.571057	1.07566	0.680206	0.789362	0.887139		0.332849	1.03918	0.949278	1.0947	15.6446	24.6227
Q8N3J6	Cell adhesion molecule 2 OS=Homo sapiens GN=CADM2 PE=2 SV=1 - [CADM2_HUMAN]	CADM2		0.852952		1.02223	1.00451	0.967341		0.921221	1.01907			1.1275		0.973266	0.993817	1.03872		1.15567	0.946073			0.124229	0.964554	1.03917	0.928192	6.91375	8.2153
P29323	Ephrin type-B receptor 2 OS=Homo sapiens GN=EPHB2 PE=1 SV=5 - [EPHB2_HUMAN]	EPHB2	0.982413	1.00348	0.97477	0.894268	0.995267	0.984546	0.98417	0.88877	1.06269	1.05362	1.02019	0.996565	1.19636	1.12167	1.01806	1.04312	1.04943	1.09587	0.59986	0.957335		0.617658	0.982399	1.00985	0.97282	5.75102	15.7807
Q13449	Limbic system-associated membrane protein OS=Homo sapiens GN=LSAMP PE=1 SV=2 - [LSAMP_HUMAN]	LSAMP				1.13118			0.924004		1.08463					0.851252			1.18537		1.04733			0.880957	1.0466	1.02799	1.01811	10.3857	16.3327
O00299	Chloride intracellular channel protein 1 OS=Homo sapiens GN=CLIC1 PE=1 SV=4 - [CLIC1_HUMAN]	CLIC1					0.975834	1.09497		0.821478							1.05644	0.777592		1.44847				0.585001	0.964094	1.09417	0.881123	14.2231	30.802
Q14210	Lymphocyte antigen 6D OS=Homo sapiens GN=LY6D PE=1 SV=1 - [LY6D_HUMAN]	LY6D	1.06594									1.36868	0.948349									0.748581		0.198323	1.21731	0.848465	1.43472	17.5855	16.6485
Q96KP4	Cytosolic non-specific dipeptidase OS=Homo sapiens GN=CNDP2 PE=1 SV=2 - [CNDP2_HUMAN]	CNDP2	0.995591	1.06112	1.07484						0.919635	0.961848	1.00268	0.935382	0.615184						1.14536	1.00715		0.539118	1.00261	0.941151	1.0653	6.54745	20.9921
Q8IV08	Phospholipase D3 OS=Homo sapiens GN=PLD3 PE=1 SV=1 - [PLD3_HUMAN]	PLD3		0.878995		1.04065		1.07434		0.834529				1.09359		0.957331		0.814385		1.30699				0.508698	0.957129	1.04307	0.917603	12.3401	20.0988
Q99816	Tumor susceptibility gene 101 protein OS=Homo sapiens GN=TSG101 PE=1 SV=2 - [TS101_HUMAN]	TSG101	0.977508	0.887416	1.0388	1.18281				0.884056	0.892681		1.01985	1.09224	0.780481	0.792474				1.06341	1.26724			0.785608	0.977213	1.00262	0.974662	12.1039	18.689
P22223	Cadherin-3 OS=Homo sapiens GN=CDH3 PE=1 SV=2 - [CADH3_HUMAN]	CDH3					1.06166			0.943166		1.1821					0.840414			1.20783		0.818451		0.510479	1.06231	0.955564	1.11171	11.246	22.8915
Q14766	Latent-transforming growth factor beta-binding protein 1 OS=Homo sapiens GN=LTBP1 PE=1 SV=4 - [LTBP1_HUMAN]	LTBP1	0.980132	1.04364	1.06247	0.946536	0.915421	0.866386	1.06006	1.02769	1.00878	0.965547	1.07167	0.964626	0.853585	1.05378	1.25814	1.24131	0.847427	1.09597	0.825786	0.98371		0.55811	0.987667	1.0196	0.96868	6.59489	15.1536
Q8NES3	Beta-1,3-N-acetylglucosaminyltransferase lunatic fringe OS=Homo sapiens GN=LFNG PE=1 SV=2 - [LFNG_HUMAN]	LFNG					0.992982	1.01496	0.847643	0.873045							1.02243	0.881671	1.37746	1.34819				0.161906	0.932157	1.15744	0.805363	9.01655	21.1082
Q68D85	Natural cytotoxicity triggering receptor 3 ligand 1 OS=Homo sapiens GN=NCR3LG1 PE=1 SV=1 - [NR3L1_HUMAN]	NCR3LG1			0.989614	0.925466				0.885717		0.977769			1.0491	1.08219				0.82307		0.999121		0.522615	0.944641	0.988371	0.955756	5.09882	11.6727
P01703	Ig lambda chain V-I region NEWM OS=Homo sapiens PE=1 SV=1 - [LV105_HUMAN]		0.852005	0.361585	0.747192	0.729885		1.22538	1.00149	1.48659		1.5507	1.25136	1.54101	2.64091	1.3217		0.645563	0.978801	0.454001		0.648947		0.517905	0.994354	1.18529	0.838914	40.885	59.0121
P08493	Matrix Gla protein OS=Homo sapiens GN=MGP PE=1 SV=2 - [MGP_HUMAN]	MGP	0.977216	1.07673	1.0109	0.813242	0.910255	0.95227	1.13747	1.05729	0.907624	0.782796	1.00047	0.949083	1.1369	1.20277	1.29847	1.0297	0.695512	1.06886	1.00757	1.19706		0.153823	0.962579	1.05864	0.909261	11.7751	15.8806
P27487	Dipeptidyl peptidase 4 OS=Homo sapiens GN=DPP4 PE=1 SV=2 - [DPP4_HUMAN]	DPP4	1.18227	0.645269	1.08353		0.996032	0.74984	0.985807	1.12673	0.981998	1.00009	0.825513	1.32282	0.858312		0.989689	1.54654	1.04695	0.675592	1.02568	1.01496		0.565839	0.972395	1.03401	0.940413	17.7511	25.3918
Q5JXA9	Signal-regulatory protein beta-2 OS=Homo sapiens GN=SIRPB2 PE=2 SV=1 - [SIRB2_HUMAN]	SIRPB2		1.05865		0.796523				1.0597				0.933943		1.23402				0.945309				0.641892	0.971621	1.03776	0.936271	15.607	16.3874
O14745	Na(+)/H(+) exchange regulatory cofactor NHE-RF1 OS=Homo sapiens GN=SLC9A3R1 PE=1 SV=4 - [NHRF1_HUMAN]	SLC9A3R1		1.00409	1.04825									0.990665	0.710346									0.425085	1.02617	0.850506	1.20654	3.04307	23.3056
P62937	Peptidyl-prolyl cis-trans isomerase A OS=Homo sapiens GN=PPIA PE=1 SV=2 - [PPIA_HUMAN]	PPIA			1.02661		1.06633		1.08981		0.949471				0.674019		0.727218		0.758029		0.970392			0.0226326	1.03306	0.782415	1.32034	5.95579	16.6195
P31949	Protein S100-A11 OS=Homo sapiens GN=S100A11 PE=1 SV=2 - [S10AB_HUMAN]	S100A11							1.15806	1.41069		0.559211							0.600995	0.512321		1.38129		0.602904	1.04265	0.831535	1.25389	41.9422	57.5034
P48594	Serpin B4 OS=Homo sapiens GN=SERPINB4 PE=1 SV=2 - [SPB4_HUMAN]	SERPINB4									0.924213										1.08434			#DIV/0!	0.924213	1.08434	0.852325	#DIV/0!	#DIV/0!
O15197	Ephrin type-B receptor 6 OS=Homo sapiens GN=EPHB6 PE=1 SV=4 - [EPHB6_HUMAN]	EPHB6	1.02606	1.10237		1.19912	0.988644	0.965345	0.9804	0.818771		0.974822	0.961478	0.909057		0.767781	1.04776	1.12525	1.05917	1.37966		1.00885		0.737117	1.00694	1.03238	0.975362	10.983	17.2107
P05067	Amyloid beta A4 protein OS=Homo sapiens GN=APP PE=1 SV=3 - [A4_HUMAN]	APP	0.897632	1.11878	1.06744	0.985308	0.965993	0.81439	1.034	1.08461	1.09178	0.618277	1.08082	0.90672	0.630774	1.01368	1.08647	1.33612	0.910915	1.06255	0.699363	1.30956		0.686882	0.967821	1.0037	0.964256	16.0461	22.771
Q13332	Receptor-type tyrosine-protein phosphatase S OS=Homo sapiens GN=PTPRS PE=1 SV=3 - [PTPRS_HUMAN]	PTPRS	0.999379	1.03336	1.04169	1.08664	1.00952			1.12388	0.759656	0.898171	0.999548	0.980827	0.8914	0.905029	0.989566			0.816301	1.70884	1.09321		0.625205	0.994037	1.04809	0.948426	11.6357	26.688
Q7Z6A9	B- and T-lymphocyte attenuator OS=Homo sapiens GN=BTLA PE=1 SV=3 - [BTLA_HUMAN]	BTLA		1.21454	1.02489	1.06518		0.939032						0.792538	0.719643	0.925886		1.1495						0.198558	1.06091	0.896891	1.18288	10.8531	21.0525
Q9UJJ9	N-acetylglucosamine-1-phosphotransferase subunit gamma OS=Homo sapiens GN=GNPTG PE=1 SV=1 - [GNPTG_HUMAN]	GNPTG								0.956651	0.897561	1.01491								1.10113	1.32462	0.968255		0.228996	0.956375	1.13134	0.845351	6.13534	15.9184
P07237	Protein disulfide-isomerase OS=Homo sapiens GN=P4HB PE=1 SV=3 - [PDIA1_HUMAN]	P4HB	1.11549				1.03843	1.03386	0.968953		0.959734		0.91742				0.85519	0.845575	1.10485		0.835694			0.0991152	1.02329	0.911747	1.12235	6.14848	12.3461
Q13621	Solute carrier family 12 member 1 OS=Homo sapiens GN=SLC12A1 PE=1 SV=2 - [S12A1_HUMAN]	SLC12A1			1.07916	1.10495	1.0225		1.1884			0.872122			0.571877	0.889017	0.933699		0.556815			1.08386		0.0800437	1.05343	0.807055	1.30527	11.1679	28.8806
P04233	HLA class II histocompatibility antigen gamma chain OS=Homo sapiens GN=CD74 PE=1 SV=3 - [HG2A_HUMAN]	CD74	0.970937	1.0063	1.01951	1.00832	0.995384	1.0457	0.989495	0.890373	1.01649	1.04713	1.00677	0.992044	1.1665	0.990485	1.02125	0.989291	1.01409	1.15137	0.887913	0.924089		0.62583	0.998963	1.01438	0.984801	4.4835	8.56008
P52209	6-phosphogluconate dehydrogenase, decarboxylating OS=Homo sapiens GN=PGD PE=1 SV=3 - [6PGD_HUMAN]	PGD							1.14959										0.61516					#DIV/0!	1.14959	0.61516	1.86877	#DIV/0!	#DIV/0!
Q9UIB8	SLAM family member 5 OS=Homo sapiens GN=CD84 PE=1 SV=1 - [SLAF5_HUMAN]	CD84	0.903896	1.03115			0.982863					0.952221	1.08248	0.965826			1.07234					0.996097		0.166465	0.967534	1.02919	0.940096	5.52312	5.55673
P50895	Basal cell adhesion molecule OS=Homo sapiens GN=BCAM PE=1 SV=2 - [BCAM_HUMAN]	BCAM	0.889768	1.11974	0.773255	0.950491	1.03483	0.964317		1.08704			1.09113	0.877952	2.23003	1.05317	0.864935	1.04619		0.878088				0.3883	0.974205	1.14879	0.848031	12.2718	42.3368
C9JVW0	Proline-rich protein 24 OS=Homo sapiens GN=PRR24 PE=4 SV=1 - [PRR24_HUMAN]	PRR24	0.896876	1.25303	1.05363	0.862764	0.953182	0.815187	1.07772	1.10085	0.938791	0.90319	1.08797	0.799976	0.772103	1.1479	1.12671	1.34228	0.796828	1.03193	1.08834	1.08259		0.56524	0.985522	1.02766	0.958992	13.5271	17.8853
Q9Y6Q6	Tumor necrosis factor receptor superfamily member 11A OS=Homo sapiens GN=TNFRSF11A PE=1 SV=1 - [TNR11_HUMAN]	TNFRSF11A	0.816305				1.04829			0.960225	0.991501	0.776232	1.15262				0.82882			1.03694	0.910248	1.17843		0.265224	0.918511	1.02141	0.899256	12.7198	14.8123
Q8NCC3	Group XV phospholipase A2 OS=Homo sapiens GN=PLA2G15 PE=1 SV=2 - [PAG15_HUMAN]	PLA2G15	0.907074		0.997633		1.00575	1.01485	0.807544	0.89783		1.17745	1.10169		1.05674		0.975602	0.974535	1.47277	1.10738		0.825583		0.279124	0.97259	1.07347	0.906024	12.064	18.7271
P49908	Selenoprotein P OS=Homo sapiens GN=SEPP1 PE=1 SV=3 - [SEPP1_HUMAN]	SEPP1	1.12733	1.02909	1.01229	0.974545	1.06547	1.10831	1.11191		0.979928		0.894336	0.970341	0.99768	1.0221	0.748276	0.881186	0.734773		0.944756			0.00532618	1.05111	0.899181	1.16896	5.78765	12.0442
P20333	Tumor necrosis factor receptor superfamily member 1B OS=Homo sapiens GN=TNFRSF1B PE=1 SV=3 - [TNR1B_HUMAN]	TNFRSF1B		0.999297				0.778706	0.682532		1.01126	1.04064		1.02113				1.49386	1.75761		1.04249	0.987518		0.0840493	0.902488	1.26052	0.715965	17.8662	27.508
P02511	Alpha-crystallin B chain OS=Homo sapiens GN=CRYAB PE=1 SV=2 - [CRYAB_HUMAN]	CRYAB			1.05905	1.3146									0.787641	0.647099								0.116248	1.18682	0.71737	1.65441	15.2254	13.8531
P52907	F-actin-capping protein subunit alpha-1 OS=Homo sapiens GN=CAPZA1 PE=1 SV=3 - [CAZA1_HUMAN]	CAPZA1			0.897095	1.07252					0.718794				1.5524	0.921825					1.87165			0.176948	0.896138	1.44862	0.618613	19.7366	33.3656
Q9H6X2	Anthrax toxin receptor 1 OS=Homo sapiens GN=ANTXR1 PE=1 SV=2 - [ANTR1_HUMAN]	ANTXR1	1.08774	0.741925	1.00807	0.96257							0.954765	1.21144	1.11743	1.04481								0.205111	0.950077	1.08211	0.877983	15.5879	10.0643
P05060	Secretogranin-1 OS=Homo sapiens GN=CHGB PE=1 SV=2 - [SCG1_HUMAN]	CHGB	0.958309	1.17337	1.00394	0.950085	0.969982	0.893568	0.919715	1.00307	1.0922	0.73992	1.07198	0.867393	0.966557	1.04695	1.08104	1.20533	1.2032	1.03455	0.765495	1.19851		0.228066	0.970417	1.0441	0.929428	11.9177	13.9981
Q9NP84	Tumor necrosis factor receptor superfamily member 12A OS=Homo sapiens GN=TNFRSF12A PE=1 SV=1 - [TNR12_HUMAN]	TNFRSF12A	1.22551							1.42987	1.24749	1.55516	0.83552							0.532368	0.797524	0.675584		0.000805276	1.36451	0.710249	1.92117	11.4817	19.2626
P0DJD7	Pepsin A-4 OS=Homo sapiens GN=PGA4 PE=1 SV=1 - [PEPA4_HUMAN]	PGA4	1.19338	0.455448	0.962138	0.729124	0.81817	1.20532	0.885255	1.11109	1.13382	1.29493	0.822914	1.46111	1.5135	1.30761	1.54275	0.792021	1.3623	0.866209	0.763404	0.701732		0.343987	0.978867	1.11336	0.879204	26.5938	31.4826
Q8N6Q3	CD177 antigen OS=Homo sapiens GN=CD177 PE=1 SV=2 - [CD177_HUMAN]	CD177		0.719549	0.940635	1.19827	1.04465	1.03982		0.846409	0.867562			1.24753	1.39513	0.771396	0.88873	0.916504		1.17268	1.22413			0.219925	0.950986	1.08801	0.874058	16.592	21.0539
P37173	TGF-beta receptor type-2 OS=Homo sapiens GN=TGFBR2 PE=1 SV=2 - [TGFR2_HUMAN]	TGFBR2		0.694153		0.770193	1.05839	0.99989		1.0408				1.27151		1.27223	0.782575	1.02247		0.550954				0.687573	0.912685	0.979948	0.93136	18.4408	32.0773
P36896	Activin receptor type-1B OS=Homo sapiens GN=ACVR1B PE=1 SV=1 - [ACV1B_HUMAN]	ACVR1B			0.952795				0.895482	1.07308	1.07423	0.785997			0.956763				1.23753	1.01766	0.790762	1.19411		0.425281	0.956317	1.03936	0.920098	12.8346	17.4986
P45877	Peptidyl-prolyl cis-trans isomerase C OS=Homo sapiens GN=PPIC PE=1 SV=1 - [PPIC_HUMAN]	PPIC	0.919124			0.808051						0.857668	1.09139			1.23175						1.09794		0.009996	0.861614	1.14036	0.755562	6.45784	6.94653
Q9NQ36	Signal peptide, CUB and EGF-like domain-containing protein 2 OS=Homo sapiens GN=SCUBE2 PE=2 SV=2 - [SCUB2_HUMAN]	SCUBE2	1.02231	0.970266							1.1419		1.00421	1.025							0.678733			0.3374	1.04483	0.902648	1.15751	8.42311	21.5139
P07307	Asialoglycoprotein receptor 2 OS=Homo sapiens GN=ASGR2 PE=1 SV=2 - [ASGR2_HUMAN]	ASGR2		1.07037		1.06337		0.90614		0.922301		0.983489		0.945045		0.929862		1.15115		1.28983		0.98261		0.39983	0.989134	1.0597	0.93341	7.74856	14.7155
P19823	Inter-alpha-trypsin inhibitor heavy chain H2 OS=Homo sapiens GN=ITIH2 PE=1 SV=2 - [ITIH2_HUMAN]	ITIH2		1.1875				1.32541	1.07312		1.03818			0.816377				0.604484	0.816401		1.16985			0.0759174	1.15605	0.851779	1.35722	11.2166	27.5189
Q9UGN4	CMRF35-like molecule 8 OS=Homo sapiens GN=CD300A PE=1 SV=2 - [CLM8_HUMAN]	CD300A	0.897758	1.10153	0.989089	0.940062	0.998462	0.876419	0.908224	0.941829	1.00315	0.66191	1.08184	0.944576	1.10238	1.06373	0.986662	1.11312	1.20778	1.2079	0.857712	1.25864		0.0121685	0.931843	1.08244	0.860877	12.3614	11.6399
P51888	Prolargin OS=Homo sapiens GN=PRELP PE=1 SV=1 - [PRELP_HUMAN]	PRELP		0.776076						1.31401	1.12853	0.629293		1.2053						0.745383	0.683933	1.34199		0.892131	0.961977	0.994151	0.967637	32.7026	33.0411
P61026	Ras-related protein Rab-10 OS=Homo sapiens GN=RAB10 PE=1 SV=1 - [RAB10_HUMAN]	RAB10			1.16744	0.851185									0.628436	1.16138								0.754358	1.00931	0.894908	1.12784	22.1565	42.1102
P35318	ADM OS=Homo sapiens GN=ADM PE=1 SV=1 - [ADML_HUMAN]	ADM		0.935763						1.32187				1.07082						0.681073				0.453941	1.12881	0.875949	1.28868	24.1861	31.4625
P26038	Moesin OS=Homo sapiens GN=MSN PE=1 SV=3 - [MOES_HUMAN]	MSN	1.01614						1.17229	0.749483			0.944549						0.537603	1.57436				0.912034	0.979303	1.01884	0.961197	21.8314	51.2697
O75351	Vacuolar protein sorting-associated protein 4B OS=Homo sapiens GN=VPS4B PE=1 SV=2 - [VPS4B_HUMAN]	VPS4B		1.21954		0.941948	1.0289							0.789476		1.06579	0.935027							0.30853	1.06346	0.930096	1.14339	13.3514	14.8609
Q8TDQ1	CMRF35-like molecule 1 OS=Homo sapiens GN=CD300LF PE=1 SV=3 - [CLM1_HUMAN]	CD300LF							1.12633		1.07531								0.706918		0.883123			0.156412	1.10082	0.795021	1.38464	3.27724	15.6721
P07585	Decorin OS=Homo sapiens GN=DCN PE=1 SV=1 - [PGS2_HUMAN]	DCN	0.895586	1.00515		1.08807	1.01136	0.967767	0.906145	0.988337		0.835686	1.10497	1.01013		0.913241	0.969622	1.01244	1.1803	0.950014		1.10831		0.131265	0.962263	1.03113	0.933213	8.27699	8.88177
Q16651	Prostasin OS=Homo sapiens GN=PRSS8 PE=1 SV=1 - [PRSS8_HUMAN]	PRSS8								1.04474	1.0219									0.647531	1.07216			0.563703	1.03332	0.859848	1.20175	1.56312	34.9202
O95274	Ly6/PLAUR domain-containing protein 3 OS=Homo sapiens GN=LYPD3 PE=1 SV=2 - [LYPD3_HUMAN]	LYPD3	0.878514	1.10485		0.932116	1.02175		1.13925	0.963089	1.32035	0.696434	1.07891	0.918052		1.06854	0.991209		0.606438	1.22302	0.39286	1.24346		0.601855	1.00704	0.940311	1.07097	18.6141	31.6943
Q9NQ79	Cartilage acidic protein 1 OS=Homo sapiens GN=CRTAC1 PE=1 SV=2 - [CRAC1_HUMAN]	CRTAC1	0.996079	0.97205		1.02842	0.974565		1.04455				1.01356	1.01765		0.962045	1.08799		0.884836					0.796827	1.00313	0.993217	1.00998	3.22538	7.58654
Q9HBB8	Cadherin-related family member 5 OS=Homo sapiens GN=CDHR5 PE=1 SV=3 - [CDHR5_HUMAN]	CDHR5		1.21718	1.00369	1.03517	0.885828	0.800932	1.04413	0.738349		0.958174		0.790705	0.968787	0.94619	1.36423	1.43816	0.898128	1.34283		1.01707		0.211986	0.960431	1.09576	0.876495	15.7765	22.5439
P35241	Radixin OS=Homo sapiens GN=RDX PE=1 SV=1 - [RADI_HUMAN]	RDX			1.01396	1.11104						0.834584			0.966912	0.874793						1.13063		0.971109	0.986529	0.990779	0.995711	14.217	13.0784
O94760	N(G),N(G)-dimethylarginine dimethylaminohydrolase 1 OS=Homo sapiens GN=DDAH1 PE=1 SV=3 - [DDAH1_HUMAN]	DDAH1	0.949363					1.09245					1.05797					0.780055						0.600135	1.02091	0.919011	1.11088	9.91078	21.3831
P21333	Filamin-A OS=Homo sapiens GN=FLNA PE=1 SV=4 - [FLNA_HUMAN]	FLNA	0.931188	1.01873	0.9886	1.0457	0.996671	0.909588	1.02037	0.983608	1.00612	0.974253	1.05991	0.992654	1.04394	0.945796	1.02019	1.17051	0.954686	1.12834	0.919842	1.00114		0.223865	0.987482	1.0237	0.96462	4.17625	7.79625
Q9H2A7	C-X-C motif chemokine 16 OS=Homo sapiens GN=CXCL16 PE=2 SV=4 - [CXL16_HUMAN]	CXCL16		0.970325						0.904271	1.02177			1.03092						0.88762	0.775437			0.471643	0.965454	0.897993	1.07512	6.10059	14.2604
Q96KK5	Histone H2A type 1-H OS=Homo sapiens GN=HIST1H2AH PE=1 SV=3 - [H2A1H_HUMAN]	HIST1H2AH	1.41472	0.760675	0.926114	1.40609		1.19405	1.29164	0.552056	0.930137		0.513637	1.20782	1.05975	0.508163		0.334974	0.281995	1.92878	0.992747			0.382604	1.05943	0.853483	1.24131	29.8406	65.2952
P40121	Macrophage-capping protein OS=Homo sapiens GN=CAPG PE=1 SV=2 - [CAPG_HUMAN]	CAPG			0.987834	1.08682	1.01246	1.0455							0.645196	0.889595	0.948805	0.876841						0.0575197	1.03315	0.840109	1.22978	4.14996	15.9112
P14209	CD99 antigen OS=Homo sapiens GN=CD99 PE=1 SV=1 - [CD99_HUMAN]	CD99	1.17928	0.735339	0.651164						1.28931	1.1819	0.854936	1.23825	3.06326						0.450023	0.877512		0.572551	1.0074	1.2968	0.776836	28.9572	79.1291
P20062	Transcobalamin-2 OS=Homo sapiens GN=TCN2 PE=1 SV=3 - [TCO2_HUMAN]	TCN2	1.00333		1.05847	0.965955		0.831228	1.06415	0.961876	0.970738	1.00518	0.979511		0.723614	1.0318		1.3468	0.819169	1.07683	0.874542	0.969522		0.946955	0.982616	0.977724	1.005	7.40964	19.3053
P50395	Rab GDP dissociation inhibitor beta OS=Homo sapiens GN=GDI2 PE=1 SV=2 - [GDIB_HUMAN]	GDI2		1.15416	1.00565	1.06357		1.12657		0.803164		1.02515		0.850409	0.911724	0.933218		0.738488		1.33954		0.997841		0.507331	1.02971	0.96187	1.07053	12.1248	21.2854
P08133	Annexin A6 OS=Homo sapiens GN=ANXA6 PE=1 SV=3 - [ANXA6_HUMAN]	ANXA6	1.22928		0.948779	1.06875							0.7282		1.31069	0.930275								0.659603	1.08227	0.989721	1.09351	13.0038	29.8831
Q9UBX7	Kallikrein-11 OS=Homo sapiens GN=KLK11 PE=1 SV=2 - [KLK11_HUMAN]	KLK11	0.710778	0.918287		1.23422	1.06863		1.2318	1.23401	1.04745	1.07909	1.23701	1.05913		0.710292	0.86519		0.604977	0.975974	0.606196	0.95282		0.0867069	1.06553	0.876448	1.21574	17.1054	25.6431
O00533	Neural cell adhesion molecule L1-like protein OS=Homo sapiens GN=CHL1 PE=1 SV=4 - [CHL1_HUMAN]	CHL1			0.974174	1.07428	0.990419	1.00918							1.13863	0.915801	1.05427	1.01244						0.738363	1.01202	1.03028	0.982267	4.33872	8.99023
O43505	N-acetyllactosaminide beta-1,3-N-acetylglucosaminyltransferase OS=Homo sapiens GN=B3GNT1 PE=1 SV=1 - [B3GN1_HUMAN]	B3GNT1			0.963697	1.07142	0.984583	1.02044				0.982609			1.22938	0.921039	1.05238	0.982913				1.00916		0.56213	1.00455	1.03897	0.966867	4.24482	11.2217
P39060	Collagen alpha-1(XVIII) chain OS=Homo sapiens GN=COL18A1 PE=1 SV=5 - [COIA1_HUMAN]	COL18A1	1.0162	1.2152	0.962051	1.0343	0.945154	0.881508	1.02297	0.783132	0.953941	0.781663	0.950308	0.800581	1.18572	0.955216	1.17054	1.18744	0.961069	1.35664	0.952255	1.17246		0.120042	0.959613	1.06922	0.897485	13.3307	15.7665
Q99983	Osteomodulin OS=Homo sapiens GN=OMD PE=1 SV=1 - [OMD_HUMAN]	OMD				0.929937	1.02566	0.974073								1.07732	0.932848	1.13282						0.362856	0.976558	1.04766	0.932131	4.90622	9.85348
P05546	Heparin cofactor 2 OS=Homo sapiens GN=SERPIND1 PE=1 SV=3 - [HEP2_HUMAN]	SERPIND1	0.998799	1.10132			1.0206	0.937241		1.20419	1.04828		1.00365	0.9111			0.981217	1.11004		0.572786	0.921137			0.148201	1.05174	0.916655	1.14737	8.77568	19.963
P68431	Histone H3.1 OS=Homo sapiens GN=HIST1H3A PE=1 SV=2 - [H31_HUMAN]	HIST1H3A; HIST1H3B; HIST1H3C; HIST1H3D; HIST1H3E; HIST1H3F; HIST1H3G; HIST1H3H; HIST1H3I; HIST1H3J				1.1329			1.20745			0.978699				0.833419			0.476825			1.04698		0.184358	1.10635	0.785742	1.40803	10.5449	36.6599
Q9UN70	Protocadherin gamma-C3 OS=Homo sapiens GN=PCDHGC3 PE=1 SV=1 - [PCDGK_HUMAN]	PCDHGC3	0.902936			0.788667			1.01842	1.03898			1.0676			1.2505			0.943431	0.937902				0.275535	0.937252	1.04986	0.89274	12.3498	13.9594
P02461	Collagen alpha-1(III) chain OS=Homo sapiens GN=COL3A1 PE=1 SV=4 - [CO3A1_HUMAN]	COL3A1	0.952467	1.21539	1.05117	0.937041	0.928793	0.82801	1.01172	1.31565	1.20171	0.879542	1.08351	0.839325	0.932345	1.07356	1.21086	1.35249	0.944148	0.682183	0.540804	1.13244		0.575971	1.03215	0.979166	1.05411	15.6396	25.0086
O43570	Carbonic anhydrase 12 OS=Homo sapiens GN=CA12 PE=1 SV=1 - [CAH12_HUMAN]	CA12	1.03881	0.600238		0.916365						1.17414	0.963312	1.32525		1.10345						0.890407		0.410305	0.93239	1.0706	0.870901	26.2968	17.878
Q8WVV5	Butyrophilin subfamily 2 member A2 OS=Homo sapiens GN=BTN2A2 PE=2 SV=2 - [BT2A2_HUMAN]	BTN2A2	0.946749	1.28562	0.950898	0.817105	0.949324	0.909045	1.02443	1.00475	1.03576	0.811772	1.03047	0.763133	0.841894	1.19803	1.15488	1.16455	0.942741	1.08257	0.719141	1.16234		0.65196	0.973545	1.00598	0.967762	13.7574	17.7603
P00736	Complement C1r subcomponent OS=Homo sapiens GN=C1R PE=1 SV=2 - [C1R_HUMAN]	C1R	1.0647				1.03226	1.09981	1.05303		0.750789		0.948372				0.900706	0.833901	0.860666		1.72832			0.776146	1.00012	1.05439	0.948525	14.15	35.9642
P35858	Insulin-like growth factor-binding protein complex acid labile subunit OS=Homo sapiens GN=IGFALS PE=1 SV=1 - [ALS_HUMAN]	IGFALS	0.982178							0.880172			1.02767							1.10191				0.180245	0.931175	1.06479	0.874516	7.74604	4.93042
Q9H606	Putative uncharacterized protein CYorf17 OS=Homo sapiens GN=CYorf17 PE=2 SV=1 - [CY017_HUMAN]	PRORY		1.1786					0.890619		0.962772			0.818379					1.30934		1.01152			0.843028	1.01066	1.04641	0.965835	14.8262	23.6362
P14780	Matrix metalloproteinase-9 OS=Homo sapiens GN=MMP9 PE=1 SV=3 - [MMP9_HUMAN]	MMP9							0.972389										1.03687					#DIV/0!	0.972389	1.03687	0.937811	#DIV/0!	#DIV/0!
Q99715	Collagen alpha-1(XII) chain OS=Homo sapiens GN=COL12A1 PE=1 SV=2 - [COCA1_HUMAN]	COL12A1	0.852579	1.01043	0.959665	0.951446	0.991564	0.848203	1.05665	0.975466	1.0254	0.995793	1.12357	1.00263	1.2006	1.05739	1.03466	1.26686	0.844044	1.01471	0.832283	0.976079		0.18318	0.96672	1.03528	0.933773	7.09484	13.3538
P22304	Iduronate 2-sulfatase OS=Homo sapiens GN=IDS PE=1 SV=1 - [IDS_HUMAN]	IDS	0.919003			0.98906		0.925421			0.834064	0.874761	1.06006			1.00608		1.13002			1.29944	1.07989		0.0106119	0.908462	1.1151	0.814691	6.41038	10.0619
Q8NC54	Keratinocyte-associated transmembrane protein 2 OS=Homo sapiens GN=KCT2 PE=2 SV=2 - [KCT2_HUMAN]	KCT2	0.901763	1.59382	1.07212	0.88762	1.07477	0.754844	1.07979	0.938289	0.972316	0.692696	1.05452	0.456701	0.701726	1.11739	0.766308	1.4134	0.775703	1.31615	0.612969	1.24542		0.699861	0.996804	0.946028	1.05367	24.8241	34.4792
O75339	Cartilage intermediate layer protein 1 OS=Homo sapiens GN=CILP PE=1 SV=4 - [CILP1_HUMAN]	CILP	0.954192	0.994786		0.860834	1.13303		0.943713	1.12881	1.0882	1.08767	1.08156	1.00108		1.15463	0.565455		1.11825	0.986752	0.770438	0.956164		0.392751	1.02391	0.954291	1.07295	9.75572	20.6358
O95297	Myelin protein zero-like protein 1 OS=Homo sapiens GN=MPZL1 PE=1 SV=1 - [MPZL1_HUMAN]	MPZL1	0.98834	1.15014		0.990931	1.00183	0.929268			0.918013	1.22584	0.996438	0.8543		1.01029	1.00184	1.21724			1.00408	0.807102		0.511813	1.0292	0.98447	1.04543	11.1862	13.3786
P23528	Cofilin-1 OS=Homo sapiens GN=CFL1 PE=1 SV=3 - [COF1_HUMAN]	CFL1			0.981608		0.991716		1.22731						0.713299		1.0274		0.419431					0.17669	1.06688	0.720044	1.48168	13.0313	42.2255
P19256	Lymphocyte function-associated antigen 3 OS=Homo sapiens GN=CD58 PE=1 SV=1 - [LFA3_HUMAN]	CD58	0.99959	1.032		1.01813	0.962894	0.967324				0.960996	0.987775	0.972101		0.980193	1.12207	1.11158				1.0294		0.191409	0.990157	1.03385	0.957734	3.10884	6.51152
Q8N2S1	Latent-transforming growth factor beta-binding protein 4 OS=Homo sapiens GN=LTBP4 PE=1 SV=2 - [LTBP4_HUMAN]	LTBP4	1.03918	0.960809	1.01949	1.10684	0.975957	0.892353	0.832465	1.5587	1.15789	0.546267	1.00037	1.04191	0.910952	0.879183	1.0782	1.15489	1.41198	0.382597	0.659127	1.39188		0.890353	1.009	0.991108	1.01805	25.5307	31.4472
Q92743	Serine protease HTRA1 OS=Homo sapiens GN=HTRA1 PE=1 SV=1 - [HTRA1_HUMAN]	HTRA1	0.952758	0.961893	1.03776	0.816693	0.935824	0.953012	1.08513	1.11778	1.10299	0.837793	1.02639	1.04167	0.834963	1.19846	1.1978	0.866869	0.716245	0.978201	0.644796	1.11074		0.792284	0.980164	0.961614	1.01929	10.708	19.9309
Q9H665	IGF-like family receptor 1 OS=Homo sapiens GN=IGFLR1 PE=1 SV=1 - [IGFR1_HUMAN]	IGFLR1	0.971146	1.13855	1.00884	0.972892	0.994749	0.906582	1.0084	0.920641	0.964656	0.956713	1.00641	0.888456	0.935868	1.02937	1.02368	1.21263	0.944828	0.928993	1.00355	1.03056		0.649257	0.984317	1.00043	0.98389	6.48105	8.95663
Q9BQ51	Programmed cell death 1 ligand 2 OS=Homo sapiens GN=PDCD1LG2 PE=1 SV=2 - [PD1L2_HUMAN]	PDCD1LG2	0.950434	0.696545						0.885204			1.04462	1.2643						0.904141				0.161445	0.844061	1.07102	0.78809	15.6209	16.9489
Q9H1Z8	Augurin OS=Homo sapiens GN=C2orf40 PE=1 SV=1 - [AUGN_HUMAN]	C2orf40	1.05508			1.17384				1.04997	1.18772		0.919231			0.789998				0.817699	0.661941			0.00354657	1.11665	0.797217	1.40069	6.65334	13.2865
P04066	Tissue alpha-L-fucosidase OS=Homo sapiens GN=FUCA1 PE=1 SV=4 - [FUCO_HUMAN]	FUCA1	1.19455	0.884652	1.00357	1.09143	1.01749			0.666761	0.864493		0.807672	1.10137	0.994388	0.903091	0.971998			1.3887	1.38604			0.296277	0.960423	1.07904	0.890073	17.9479	21.1961
P19013	Keratin, type II cytoskeletal 4 OS=Homo sapiens GN=KRT4 PE=1 SV=4 - [K2C4_HUMAN]	KRT4					0.881458										1.40592							#DIV/0!	0.881458	1.40592	0.626961	#DIV/0!	#DIV/0!
Q9Y625	Glypican-6 OS=Homo sapiens GN=GPC6 PE=1 SV=1 - [GPC6_HUMAN]	GPC6								0.931159										1.03411				#DIV/0!	0.931159	1.03411	0.900449	#DIV/0!	#DIV/0!
P54764	Ephrin type-A receptor 4 OS=Homo sapiens GN=EPHA4 PE=1 SV=1 - [EPHA4_HUMAN]	EPHA4	0.975761			1.05374	1.02653	0.956681		0.786356	0.960445		1.00983			0.942492	0.935655	1.05655		1.04917	1.06899			0.292997	0.959919	1.01045	0.949993	9.73082	5.8154
Q9NSB2	Keratin, type II cuticular Hb4 OS=Homo sapiens GN=KRT84 PE=2 SV=2 - [KRT84_HUMAN]	KRT84										1.04616										0.958812		#DIV/0!	1.04616	0.958812	1.0911	#DIV/0!	#DIV/0!
P07900	Heat shock protein HSP 90-alpha OS=Homo sapiens GN=HSP90AA1 PE=1 SV=5 - [HS90A_HUMAN]	HSP90AA1			1.00339	0.993039		1.0393							0.928598	1.00292		0.945187						0.130038	1.01191	0.958902	1.05528	2.39922	4.06863
Q9UHY7	Enolase-phosphatase E1 OS=Homo sapiens GN=ENOPH1 PE=1 SV=1 - [ENOPH_HUMAN]	ENOPH1										1.09392										0.868131		#DIV/0!	1.09392	0.868131	1.26008	#DIV/0!	#DIV/0!
Q9Y6R7	IgGFc-binding protein OS=Homo sapiens GN=FCGBP PE=1 SV=3 - [FCGBP_HUMAN]	FCGBP	1.03644			1.07632	1.03091	0.955502	1.11507	0.959063			0.975838			0.91629	0.945763	1.06145	0.722532	1.02604				0.15312	1.02889	0.94132	1.09302	6.14686	12.6874
O00462	Beta-mannosidase OS=Homo sapiens GN=MANBA PE=1 SV=3 - [MANBA_HUMAN]	MANBA		0.9889	1.00227	1.00689	0.968675	1.07494	1.06926			1.04115		1.01585	0.85421	0.989388	1.09308	0.687722	0.804951			0.966003		0.0960604	1.02173	0.915887	1.11556	3.98741	15.2776
P06865	Beta-hexosaminidase subunit alpha OS=Homo sapiens GN=HEXA PE=1 SV=2 - [HEXA_HUMAN]	HEXA		0.852622	1.04876	0.983345	0.940295	0.99736			1.01436			1.14979	0.817343	1.01847	1.16463	0.994207			1.01796			0.382048	0.972791	1.02707	0.947154	7.079	12.2543
P55259	Pancreatic secretory granule membrane major glycoprotein GP2 OS=Homo sapiens GN=GP2 PE=2 SV=3 - [GP2_HUMAN]	GP2	1.18812				1.12354			0.812012		1.4722	0.84857				0.703747			0.414199		0.668768		0.0281219	1.14897	0.658821	1.74398	23.5798	27.4284
Q9Y653	G-protein coupled receptor 56 OS=Homo sapiens GN=GPR56 PE=1 SV=2 - [GPR56_HUMAN]	GPR56	1.04145							0.88973		1.06322	0.953316							1.36881		0.942262		0.598272	0.998131	1.08813	0.917292	9.46836	22.3445
Q9ULI3	Protein HEG homolog 1 OS=Homo sapiens GN=HEG1 PE=1 SV=3 - [HEG1_HUMAN]	HEG1	0.883078	1.04849	1.01532	0.977324	0.983971	0.835623	0.982242	1.17082	1.08894	0.909052	1.09424	0.961255	0.858622	1.02327	1.05554	1.30401	1.05252	0.770448	0.68262	1.05131		0.949999	0.989485	0.985383	1.00416	10.0284	17.9987
P20930	Filaggrin OS=Homo sapiens GN=FLG PE=1 SV=3 - [FILA_HUMAN]	FLG		1.0569		1.27542	1.01319	0.87207	1.26204	1.17722	0.913417	0.823892		0.956992		0.704497	0.917247	1.22845	0.52087	0.820503	1.22088	1.15443		0.338637	1.04927	0.940484	1.11567	16.6947	27.0875
A6NIZ1	Ras-related protein Rap-1b-like protein OS=Homo sapiens PE=2 SV=1 - [RP1BL_HUMAN]				1.03878	1.01523				1.06002					0.757816	0.976372				1.02926				0.293744	1.03801	0.92115	1.12686	2.15882	15.6221
Q99536	Synaptic vesicle membrane protein VAT-1 homolog OS=Homo sapiens GN=VAT1 PE=1 SV=2 - [VAT1_HUMAN]	VAT1		0.842019			0.976768	0.97407			1.0181	0.925802		1.13303			1.0626	1.10088			0.84769	1.0364		0.17431	0.947353	1.03612	0.914329	7.10936	10.7682
P39059	Collagen alpha-1(XV) chain OS=Homo sapiens GN=COL15A1 PE=1 SV=2 - [COFA1_HUMAN]	COL15A1	0.985308	0.697197		0.671958	1.07287	1.01228		0.9162	0.970213	1.12322	1.02224	1.25318		1.37877	0.7922	1.0264		1.21383	1.04344	0.936077		0.107957	0.931156	1.08327	0.85958	17.7003	17.3816
Q92859	Neogenin OS=Homo sapiens GN=NEO1 PE=1 SV=2 - [NEO1_HUMAN]	NEO1	1.04577	1.06392	1.00486	0.901031	0.990991	1.0014		0.858146		1.09046	0.96159	0.932985	0.911015	1.11951	1.0308	0.990209		1.20366		0.92307		0.758579	0.994571	1.00911	0.985597	7.98517	10.322
P08253	72 kDa type IV collagenase OS=Homo sapiens GN=MMP2 PE=1 SV=2 - [MMP2_HUMAN]	MMP2						1.08739		1.14845	1.11663							0.910249		0.78652	0.733274			0.0192897	1.11749	0.810015	1.37959	2.73296	11.2093
Q15375	Ephrin type-A receptor 7 OS=Homo sapiens GN=EPHA7 PE=1 SV=3 - [EPHA7_HUMAN]	EPHA7	0.944047	1.02592	1.01646	0.935742	1.01951	1.0153	0.991311	0.959125	0.899521	0.728902	1.06568	0.964299	0.851064	1.07484	0.936475	0.984727	1.02654	1.07781	1.24529	1.22957		0.0737366	0.953584	1.04563	0.911971	9.41924	11.7757
P08107	Heat shock 70 kDa protein 1A/1B OS=Homo sapiens GN=HSPA1A PE=1 SV=5 - [HSP71_HUMAN]	HSPA1A; HSPA1B		0.881419	0.877076	1.05739	0.958095							1.09757	1.46855	0.938003	1.14115							0.144202	0.943495	1.16132	0.812434	8.96221	19.1729
P14138	Endothelin-3 OS=Homo sapiens GN=EDN3 PE=1 SV=1 - [EDN3_HUMAN]	EDN3	1.02113						1.07771	1.25042	1.12128		1.00018						0.846571	0.686299	0.640324			0.0198869	1.11763	0.793343	1.40876	8.72889	20.6463
O95460	Matrilin-4 OS=Homo sapiens GN=MATN4 PE=1 SV=3 - [MATN4_HUMAN]	MATN4		0.735025			1.05579				1.15926	0.698682		1.24737			0.792927				0.617033	1.26289		0.746396	0.912189	0.980053	0.930755	25.2092	33.2334
Q08345	Epithelial discoidin domain-containing receptor 1 OS=Homo sapiens GN=DDR1 PE=1 SV=1 - [DDR1_HUMAN]	DDR1	0.842647	1.35381	1.04836	0.846953	1.04303	0.911306				0.867908	1.14422	0.675736	0.967289	1.17584	0.806561	1.13644				1.07905		0.920945	0.987716	0.997876	0.989819	18.568	19.1975
Q9Y2E5	Epididymis-specific alpha-mannosidase OS=Homo sapiens GN=MAN2B2 PE=1 SV=4 - [MA2B2_HUMAN]	MAN2B2		0.910192						1.05829	0.964624			1.07456						0.942184	1.02748			0.558621	0.977703	1.01474	0.963499	7.66197	6.61261
Q14CN4	Keratin, type II cytoskeletal 72 OS=Homo sapiens GN=KRT72 PE=1 SV=2 - [K2C72_HUMAN]	KRT72	1.36386	0.945972		1.16702		1.16276		0.874425			0.662424	1.04389		0.817953		0.834119		1.12632				0.126916	1.10281	0.896941	1.22952	17.7125	20.8126
Q9ULV1	Frizzled-4 OS=Homo sapiens GN=FZD4 PE=1 SV=2 - [FZD4_HUMAN]	FZD4		0.760671			0.907353	1.03162			1.03799	1.33857		1.19876			1.22257	0.979904			0.978181	0.705023		0.990453	1.01524	1.01689	0.998378	20.9973	20.5991
P11279	Lysosome-associated membrane glycoprotein 1 OS=Homo sapiens GN=LAMP1 PE=1 SV=3 - [LAMP1_HUMAN]	LAMP1	1.07104	0.90126		0.802694			1.01283	1.15538	1.05874	0.930251	0.946078	1.08995		1.23249			0.97384	0.588889	0.87817	1.10576		0.856778	0.990314	0.973595	1.01717	12.0677	21.2116
P00748	Coagulation factor XII OS=Homo sapiens GN=F12 PE=1 SV=3 - [FA12_HUMAN]	F12	1.05603					1.08724	1.11814	1.23722	1.02283		0.963286					0.782534	0.656332	0.724536	0.943149			0.00511488	1.10429	0.813967	1.35668	7.45593	16.5762
Q14032	Bile acid-CoA:amino acid N-acyltransferase OS=Homo sapiens GN=BAAT PE=1 SV=1 - [BAAT_HUMAN]	BAAT					1.01383										0.969199							#DIV/0!	1.01383	0.969199	1.04604	#DIV/0!	#DIV/0!
O14917	Protocadherin-17 OS=Homo sapiens GN=PCDH17 PE=2 SV=2 - [PCD17_HUMAN]	PCDH17	0.83083		0.915797	0.986079	0.916877	0.9544		0.998389		0.987869	1.13792		1.51156	1.01702	1.26997	1.09224		0.974407		1.01439		0.0292187	0.941463	1.14536	0.821982	6.29213	16.5409
P07437	Tubulin beta chain OS=Homo sapiens GN=TUBB PE=1 SV=2 - [TBB5_HUMAN]	TUBB		0.842575		1.08595								1.12595		0.905385								0.784153	0.964264	1.01567	0.949389	17.8472	15.3558
P05556	Integrin beta-1 OS=Homo sapiens GN=ITGB1 PE=1 SV=2 - [ITB1_HUMAN]	ITGB1	1.03747	1.01237	1.00874	1.0083	0.95821				1.06226		0.95028	0.999528	0.932643	0.98603	1.10826				0.800969			0.277441	1.01456	0.962951	1.05359	3.42961	10.416
Q8IUK5	Plexin domain-containing protein 1 OS=Homo sapiens GN=PLXDC1 PE=1 SV=2 - [PLDX1_HUMAN]	PLXDC1	1.01212							0.939752			0.997122							1.06551				0.382074	0.975936	1.03132	0.9463	5.24347	4.6892
Q16832	Discoidin domain-containing receptor 2 OS=Homo sapiens GN=DDR2 PE=1 SV=2 - [DDR2_HUMAN]	DDR2	0.943935			1.03002				0.801832	0.990065	1.00164	1.02957			0.965821				1.17834	0.941837	0.983317		0.289154	0.953498	1.01978	0.935007	9.46859	9.24483
Q9UBD6	Ammonium transporter Rh type C OS=Homo sapiens GN=RHCG PE=1 SV=1 - [RHCG_HUMAN]	RHCG				0.991409		1.17713								1.01374		0.797545						0.339133	1.08427	0.905641	1.19724	12.1115	16.8797
P13671	Complement component C6 OS=Homo sapiens GN=C6 PE=1 SV=3 - [CO6_HUMAN]	C6						1.11744	1.01336		1.05427							0.805168	0.926631		0.770529			0.0212966	1.06169	0.834109	1.27284	4.93884	9.82803
P12111	Collagen alpha-3(VI) chain OS=Homo sapiens GN=COL6A3 PE=1 SV=5 - [CO6A3_HUMAN]	COL6A3	0.921097	1.06937	0.967041	1.12779	0.936013	1.00998	0.847936	1.19097	1.00209	1.17536	1.10967	0.953009	1.3654	0.860588	1.19143	1.02443	1.37978	0.61121	1.00533	0.822912		0.929343	1.02477	1.03238	0.992628	11.1198	23.2996
Q99538	Legumain OS=Homo sapiens GN=LGMN PE=1 SV=1 - [LGMN_HUMAN]	LGMN			0.981983		1.02997				0.772698				1.1475		0.950818				1.88827			0.293495	0.928217	1.32886	0.698506	14.7383	37.2003
Q7Z7D3	V-set domain-containing T-cell activation inhibitor 1 OS=Homo sapiens GN=VTCN1 PE=1 SV=1 - [VTCN1_HUMAN]	VTCN1		1.35898	1.09407	1.20854	1.08931			0.979143		0.719616		0.669625	0.612136	0.760511	0.728378			1.06811		1.22696		0.115575	1.07494	0.844286	1.2732	20.148	29.0796
P40925	Malate dehydrogenase, cytoplasmic OS=Homo sapiens GN=MDH1 PE=1 SV=4 - [MDHC_HUMAN]	MDH1		1.1594	1.05253		1.00695	1.05541						0.86258	0.625798		1.01007	0.852556						0.0547931	1.06857	0.837752	1.27553	6.03543	18.9308
P53801	Pituitary tumor-transforming gene 1 protein-interacting protein OS=Homo sapiens GN=PTTG1IP PE=1 SV=1 - [PTTG_HUMAN]	PTTG1IP								1.15261	1.05461									0.675478	0.834444			0.0853426	1.10361	0.754961	1.46181	6.2788	14.889
P09668	Pro-cathepsin H OS=Homo sapiens GN=CTSH PE=1 SV=4 - [CATH_HUMAN]	CTSH	1.20906			0.884719	0.995716	1.11962	1.10752	0.880738	0.877382	1.37384	0.805953			1.13178	1.02912	0.781197	0.73851	0.808298	1.46104	0.78384		0.317814	1.05607	0.942467	1.12054	17.0421	26.6523
Q9NQ38	Serine protease inhibitor Kazal-type 5 OS=Homo sapiens GN=SPINK5 PE=1 SV=2 - [ISK5_HUMAN]	SPINK5	1.01935	1.16142		0.779976			1.12592	1.04457	1.12742	0.916762	0.990555	0.881345		1.25193			0.723647	1.07033	0.836128	1.06117		0.551992	1.02506	0.973586	1.05287	13.2959	18.0195
O95967	EGF-containing fibulin-like extracellular matrix protein 2 OS=Homo sapiens GN=EFEMP2 PE=1 SV=3 - [FBLN4_HUMAN]	EFEMP2	0.959676	1.12361	1.07433	1.09365		0.901447		0.940938	0.988228	0.823474	1.03558	0.89523	0.754265	0.889962		1.1654		1.22458	0.935701	1.14872		0.797264	0.98817	1.00618	0.982101	10.4458	16.308
Q9HAT2	Sialate O-acetylesterase OS=Homo sapiens GN=SIAE PE=1 SV=1 - [SIAE_HUMAN]	SIAE							1.10574		0.945077								0.757997		1.28393			0.989383	1.02541	1.02096	1.00435	11.0789	36.4253
P07306	Asialoglycoprotein receptor 1 OS=Homo sapiens GN=ASGR1 PE=1 SV=2 - [ASGR1_HUMAN]	ASGR1	0.910376						0.99461			1.05861	1.09238						1.00112			0.968663		0.593965	0.987867	1.02072	0.967814	7.52622	6.28427
P09958	Furin OS=Homo sapiens GN=FURIN PE=1 SV=2 - [FURIN_HUMAN]	FURIN	0.964035				1.01189		0.850433		1.01837	1.01696	1.03925				0.964632		1.34168		0.993107	1.00365		0.257966	0.972339	1.06846	0.910036	7.38136	14.5114
Q96CM4	Nucleoredoxin-like protein 1 OS=Homo sapiens GN=NXNL1 PE=2 SV=1 - [NXNL1_HUMAN]	NXNL1			1.01502			0.874925	1.02909	0.489718		0.874417			0.988962			1.15656	0.909885	2.0103		1.07969		0.146399	0.856635	1.22908	0.696973	25.4491	36.3274
P22314	Ubiquitin-like modifier-activating enzyme 1 OS=Homo sapiens GN=UBA1 PE=1 SV=3 - [UBA1_HUMAN]	UBA1		0.826967	1.04444		1.05072					1.14438		1.1732	0.723091		0.744152					0.892292		0.328389	1.01663	0.883184	1.15109	13.2248	23.4931
Q16849	Receptor-type tyrosine-protein phosphatase-like N OS=Homo sapiens GN=PTPRN PE=1 SV=1 - [PTPRN_HUMAN]	PTPRN	1.02083	0.865813	0.952904	0.874464	1.00348	0.900243	1.08977	1.24159	1.13075		1.00193	1.11309	1.24823	1.13327	0.97881	1.23747	0.804588	0.812641	0.691665			0.935806	1.00887	1.00241	1.00645	12.5963	19.8683
Q53GD3	Choline transporter-like protein 4 OS=Homo sapiens GN=SLC44A4 PE=2 SV=2 - [CTL4_HUMAN]	SLC44A4		0.806005			1.01369							1.16769			1.02415							0.292832	0.909846	1.09592	0.83021	16.1405	9.26135
Q9NZ53	Podocalyxin-like protein 2 OS=Homo sapiens GN=PODXL2 PE=1 SV=1 - [PDXL2_HUMAN]	PODXL2	1.07122			1.05593			1.04761	0.766874			0.916967			0.931223			0.878362	1.15597				0.883143	0.985411	0.97063	1.01523	14.8181	12.936
O75083	WD repeat-containing protein 1 OS=Homo sapiens GN=WDR1 PE=1 SV=4 - [WDR1_HUMAN]	WDR1	1.04072					1.07479				1.0933	0.957027					0.894731				0.902128		0.00443461	1.0696	0.917962	1.16519	2.49334	3.70742
Q92954	Proteoglycan 4 OS=Homo sapiens GN=PRG4 PE=1 SV=2 - [PRG4_HUMAN]	PRG4	0.942737	1.27094	1.16659		1.00413	0.811898	0.81891	1.02834	1.2533	0.856494	1.07814	0.80156	0.494203		0.932431	1.31203	1.41275	1.16406	0.730483	1.07583		0.884484	1.01704	1.00016	1.01687	17.5744	29.1266
Q9UQV4	Lysosome-associated membrane glycoprotein 3 OS=Homo sapiens GN=LAMP3 PE=1 SV=3 - [LAMP3_HUMAN]	LAMP3		0.574795		0.95776		0.932496		1.12214				1.36628		1.04456		1.1688		0.671743				0.408644	0.896799	1.06285	0.84377	25.7079	27.5166
Q14118	Dystroglycan OS=Homo sapiens GN=DAG1 PE=1 SV=2 - [DAG1_HUMAN]	DAG1	0.879433		1.01862	0.936722	0.974846	0.811126		0.955986			1.09466		0.871113	1.0626	1.10522	1.35364		1.22071				0.035574	0.929455	1.11799	0.831363	7.94583	14.4673
P15848	Arylsulfatase B OS=Homo sapiens GN=ARSB PE=1 SV=1 - [ARSB_HUMAN]	ARSB	1.05535	0.961107					0.847619		0.810807		0.94417	1.04058					1.41503		1.49458			0.106892	0.918721	1.22359	0.75084	12.115	22.2148
Q8IYS5	Osteoclast-associated immunoglobulin-like receptor OS=Homo sapiens GN=OSCAR PE=2 SV=3 - [OSCAR_HUMAN]	OSCAR	0.814819	1.24658	1.00846	0.502804	1.0151	0.898116	0.978888	1.11492	1.05787	0.763812	1.16531	0.80151	0.824798	1.56401	0.88091	1.13886	1.03379	0.917127	0.7954	1.21189		0.369635	0.940137	1.03336	0.909786	22.1402	23.5418
Q8IUL8	Cartilage intermediate layer protein 2 OS=Homo sapiens GN=CILP2 PE=2 SV=2 - [CILP2_HUMAN]	CILP2	0.701508	1.0125			0.95954	0.838686		1.03839	1.01125	0.936234	1.23961	0.987109			1.1454	1.29872		0.946416	0.868078	1.05571		0.0719059	0.928301	1.07729	0.861698	12.9413	14.6532
Q496F6	CMRF35-like molecule 2 OS=Homo sapiens GN=CD300E PE=1 SV=2 - [CLM2_HUMAN]	CD300E		0.792207						1.18814		0.933171		1.18958						0.674445		1.03357		0.979315	0.971172	0.965866	1.00549	20.664	27.3494
Q9UMX0	Ubiquilin-1 OS=Homo sapiens GN=UBQLN1 PE=1 SV=2 - [UBQL1_HUMAN]	UBQLN1		0.851875		1.04171	1.03034	1.08332	0.912355			1.09052		1.12176		0.958412	0.912098	0.882643	1.2216			0.925339		0.977797	1.00169	1.00364	0.998052	9.72037	13.5635
P58400	Neurexin-1-beta OS=Homo sapiens GN=NRXN1 PE=1 SV=2 - [NRX1B_HUMAN]	NRXN1	1.0803	0.872292		0.923896	1.06109	1.03096		1.33807	1.14554	0.597585	0.933146	1.16444		1.09072	0.693365	1.06712		0.630197	0.569308	1.33978		0.583447	1.00622	0.936009	1.07501	21.5894	29.7616
P21399	Cytoplasmic aconitate hydratase OS=Homo sapiens GN=ACO1 PE=1 SV=3 - [ACOC_HUMAN]	ACO1	0.938504		0.971353					0.888659			1.0401		1.00753					1.22813				0.13544	0.932838	1.09192	0.854312	4.46347	10.9056
P09237	Matrilysin OS=Homo sapiens GN=MMP7 PE=1 SV=1 - [MMP7_HUMAN]	MMP7		1.19404	0.958763				1.19482	0.945981		1.21989		0.825443	1.1129				0.509875	1.03234		0.838564		0.0925934	1.1027	0.863825	1.27653	12.4872	27.0148
P20848	Putative alpha-1-antitrypsin-related protein OS=Homo sapiens GN=SERPINA2 PE=1 SV=1 - [A1ATR_HUMAN]	SERPINA2		0.573264				1.35204	1.18067		0.966855	1.36853		1.36477				0.680703	0.54218		1.26226	0.817643		0.500418	1.08827	0.933512	1.16578	30.3593	38.7918
P23470	Receptor-type tyrosine-protein phosphatase gamma OS=Homo sapiens GN=PTPRG PE=1 SV=4 - [PTPRG_HUMAN]	PTPRG	0.888233	1.0576	1.06195	1.079	0.974164	1.01251	0.864157	0.903829	0.968854	0.94593	1.12118	0.936272	0.870366	0.921726	1.08193	0.955341	1.35042	1.08275	1.09593	1.02007		0.193521	0.975622	1.0436	0.934864	7.81838	13.1937
P12955	Xaa-Pro dipeptidase OS=Homo sapiens GN=PEPD PE=1 SV=3 - [PEPD_HUMAN]	PEPD	1.03922			1.02188			1.08127				0.951537			0.970891			0.795171					0.1151	1.04746	0.905866	1.1563	2.91572	10.6365
Q6NXT4	Zinc transporter 6 OS=Homo sapiens GN=SLC30A6 PE=1 SV=2 - [ZNT6_HUMAN]	SLC30A6								0.606323	0.956511	1.3759								0.944159	1.27079	0.710546		0.988049	0.979578	0.975163	1.00453	39.3339	28.8571
Q9UNZ2	NSFL1 cofactor p47 OS=Homo sapiens GN=NSFL1C PE=1 SV=2 - [NSF1C_HUMAN]	NSFL1C	0.902075	1.10988	1.00497	0.855394	0.993854	1.0034	1.0218	0.980373		0.878315	1.05453	0.909618	0.956101	1.16887	1.00651	1.02904	0.94017	0.978339		1.10903		0.263911	0.97223	1.01691	0.956061	8.24254	8.21527
O14668	Transmembrane gamma-carboxyglutamic acid protein 1 OS=Homo sapiens GN=PRRG1 PE=1 SV=1 - [TMG1_HUMAN]	PRRG1		1.20494	0.968216							0.531857		0.866093	0.56712							1.36545		0.92356	0.901672	0.932887	0.966539	37.8676	43.235
Q01973	Tyrosine-protein kinase transmembrane receptor ROR1 OS=Homo sapiens GN=ROR1 PE=1 SV=2 - [ROR1_HUMAN]	ROR1	1.05307				0.999533	0.983067	0.994368	1.02627	1.04835		0.967219				1.01776	1.04211	1.02079	0.923219	0.841471			0.189577	1.01744	0.96876	1.05025	2.89478	7.82956
Q14767	Latent-transforming growth factor beta-binding protein 2 OS=Homo sapiens GN=LTBP2 PE=1 SV=3 - [LTBP2_HUMAN]	LTBP2	0.981661	1.01872		0.851682	1.05315	0.898093	1.08863	1.01627	1.08967	0.896412	0.994746	0.99971		1.15893	0.807981	1.07644	0.666768	0.946952	0.564548	1.05375		0.358016	0.988254	0.918871	1.07551	8.87529	21.5996
Q8WWA0	Intelectin-1 OS=Homo sapiens GN=ITLN1 PE=1 SV=1 - [ITLN1_HUMAN]	ITLN1				0.908088				1.11481	0.966913					1.10904				0.785959	0.915836			0.627308	0.996605	0.936944	1.06368	10.6877	17.3511
Q13308	Inactive tyrosine-protein kinase 7 OS=Homo sapiens GN=PTK7 PE=1 SV=2 - [PTK7_HUMAN]	PTK7	0.835728	1.35834	0.956613	0.890064	0.91546			0.864466		0.925973	1.14894	0.685913	1.07493	1.12239	1.29026			1.37443		1.05923		0.202771	0.963806	1.10801	0.869851	18.5209	19.7634
P13797	Plastin-3 OS=Homo sapiens GN=PLS3 PE=1 SV=4 - [PLST_HUMAN]	PLS3	1.06107	1.40754				0.958358	1.144		0.935974	1.28118	0.88367	0.672536				0.998237	0.712339		0.781811	0.874244		0.00792714	1.13135	0.820473	1.3789	16.3902	14.7831
P50552	Vasodilator-stimulated phosphoprotein OS=Homo sapiens GN=VASP PE=1 SV=3 - [VASP_HUMAN]	VASP	0.861617	1.18128	1.0807	0.924036	0.864409	0.770205	1.07845	1.0489	0.982399	0.793627	1.09868	0.847138	0.687031	1.07467	1.41931	1.37692	0.760008	1.08671	0.694095	1.14103		0.535008	0.958561	1.01856	0.941095	14.3276	25.9684
Q9UEF7	Klotho OS=Homo sapiens GN=KL PE=1 SV=2 - [KLOT_HUMAN]	KL		0.746279	0.993276	1.02064								1.20277	1.02628	0.973583								0.25956	0.920064	1.06754	0.861852	16.4252	11.2439
Q9NPH3	Interleukin-1 receptor accessory protein OS=Homo sapiens GN=IL1RAP PE=1 SV=2 - [IL1AP_HUMAN]	IL1RAP							1.00385	1.25003	1.09465								0.995688	0.600798	0.645578			0.0781331	1.11617	0.747355	1.4935	11.1534	28.9321
P15151	Poliovirus receptor OS=Homo sapiens GN=PVR PE=1 SV=2 - [PVR_HUMAN]	PVR	1.10927								1.22192	1.67861	0.915818								0.537342	0.586337		0.0422297	1.3366	0.679832	1.96607	22.5571	30.2769
Q13316	Dentin matrix acidic phosphoprotein 1 OS=Homo sapiens GN=DMP1 PE=1 SV=2 - [DMP1_HUMAN]	DMP1						0.901291			1.02814							1.11351			0.79963			0.967861	0.964717	0.956571	1.00852	9.29793	23.2025
P15941	Mucin-1 OS=Homo sapiens GN=MUC1 PE=1 SV=3 - [MUC1_HUMAN]	MUC1	1.03813	1.05169	1.0098	0.970856	0.968516	0.835431	0.934879	0.895362	0.96656	0.859733	0.950558	0.954661	0.961221	1.03106	1.09597	1.24615	1.16892	1.27985	0.998997	1.11748		0.0123639	0.953095	1.08049	0.882098	7.59237	11.2355
P51654	Glypican-3 OS=Homo sapiens GN=GPC3 PE=1 SV=1 - [GPC3_HUMAN]	GPC3		0.998518	0.904479	1.00886	1.01705	0.950346		0.896816		0.914845		1.00768	1.48814	0.984718	0.959971	1.10697		0.866196		1.05824		0.198256	0.955845	1.06741	0.895476	5.43815	18.7795
O00337	Sodium/nucleoside cotransporter 1 OS=Homo sapiens GN=SLC28A1 PE=1 SV=2 - [S28A1_HUMAN]	SLC28A1	0.82141	1.30182	0.996023	1.01287	0.974665	0.871469	0.962613	0.971482	0.960756	1.17994	1.13571	0.753564	1.03693	0.976487	1.06868	1.12486	1.08449	1.05676	1.00736	0.911998		0.857845	1.00531	1.01568	0.989782	13.9176	11.2291
P00403	Cytochrome c oxidase subunit 2 OS=Homo sapiens GN=MT-CO2 PE=1 SV=1 - [COX2_HUMAN]	MT-CO2	1.10346			0.814616						1.14635	0.862242			1.21187						0.900149		0.852998	1.02147	0.991421	1.03031	17.663	19.3515
P12821	Angiotensin-converting enzyme OS=Homo sapiens GN=ACE PE=1 SV=1 - [ACE_HUMAN]	ACE	1.06939	0.858167	1.09043	1.12305	1.06495	1.08882	1.03389	0.878031	0.865645	0.969339	0.925492	1.10775	0.790137	0.858239	0.841045	0.8868	0.95426	1.22964	1.37478	1.0429		0.964489	1.00417	1.0011	1.00306	10.242	18.732
Q92896	Golgi apparatus protein 1 OS=Homo sapiens GN=GLG1 PE=1 SV=2 - [GSLG1_HUMAN]	GLG1		1.19107				1.06746	1.04707	0.947425	0.997526			0.831411				0.937986	0.902344	1.19638	0.796826			0.197336	1.05011	0.93299	1.12553	8.71341	16.8791
P55285	Cadherin-6 OS=Homo sapiens GN=CDH6 PE=1 SV=1 - [CADH6_HUMAN]	CDH6	0.814437							0.955413			1.16672							0.879882				0.50555	0.884925	1.0233	0.864775	11.2648	19.8206
P02748	Complement component C9 OS=Homo sapiens GN=C9 PE=1 SV=2 - [CO9_HUMAN]	C9								1.03658	0.988904									1.03397	1.11137			0.339868	1.01274	1.07267	0.944136	3.3289	5.10223
Q5ZPR3	CD276 antigen OS=Homo sapiens GN=CD276 PE=1 SV=1 - [CD276_HUMAN]	CD276	1.04192	1.03345						0.935848			0.945107	0.965861						0.934172				0.2412	1.00374	0.94838	1.05837	5.87294	1.69724
Q12913	Receptor-type tyrosine-protein phosphatase eta OS=Homo sapiens GN=PTPRJ PE=1 SV=3 - [PTPRJ_HUMAN]	PTPRJ		1.10959		0.997709				0.790656				0.903243		0.997528				0.704931				0.486498	0.965986	0.868567	1.11216	16.7515	17.1949
Q9NZH0	G-protein coupled receptor family C group 5 member B OS=Homo sapiens GN=GPRC5B PE=2 SV=2 - [GPC5B_HUMAN]	GPRC5B	1.12416	0.900313	0.912436	0.977056			1.08383			0.736421	0.857501	1.08399	1.50555	1.02367			0.79929			1.26756		0.305377	0.955702	1.08959	0.877117	14.6693	24.1852
Q7Z7G0	Target of Nesh-SH3 OS=Homo sapiens GN=ABI3BP PE=1 SV=1 - [TARSH_HUMAN]	ABI3BP					0.967444			1.08523	1.13186						1.11756			0.98149	0.673254			0.410953	1.06151	0.924101	1.14869	7.98249	24.6342
Q9UMR5	Lysosomal thioesterase PPT2 OS=Homo sapiens GN=PPT2 PE=1 SV=4 - [PPT2_HUMAN]	PPT2									0.971126	0.989877									1.00944	0.986003		0.374772	0.980502	0.997721	0.982741	1.35231	1.66099
P19827	Inter-alpha-trypsin inhibitor heavy chain H1 OS=Homo sapiens GN=ITIH1 PE=1 SV=3 - [ITIH1_HUMAN]	ITIH1						1.27227		1.10503	1.03818	1.04352						0.718274		0.939758	1.17192	0.921341		0.162974	1.11475	0.937824	1.18865	9.80536	19.7846
Q9NQ84	G-protein coupled receptor family C group 5 member C OS=Homo sapiens GN=GPRC5C PE=1 SV=2 - [GPC5C_HUMAN]	GPRC5C								1.00859										0.773346				#DIV/0!	1.00859	0.773346	1.30419	#DIV/0!	#DIV/0!
P49221	Protein-glutamine gamma-glutamyltransferase 4 OS=Homo sapiens GN=TGM4 PE=1 SV=2 - [TGM4_HUMAN]	TGM4				0.997477					0.853524					1.00923					1.25317			0.309904	0.9255	1.1312	0.818157	10.9984	15.2489
P01130	Low-density lipoprotein receptor OS=Homo sapiens GN=LDLR PE=1 SV=1 - [LDLR_HUMAN]	LDLR	0.959486	0.962399	1.06624	0.524325	1.04399	0.889951	0.936644	1.23329	1.10279	0.759917	1.11965	1.03416	0.771145	1.54809	0.811143	1.21632	1.17836	0.547866	0.798827	1.1802		0.520939	0.947902	1.02058	0.928791	20.7223	28.3922
Q96PX8	SLIT and NTRK-like protein 1 OS=Homo sapiens GN=SLITRK1 PE=1 SV=2 - [SLIK1_HUMAN]	SLITRK1	0.814721	1.1123		1.066			0.903663	0.900568	1.07017	0.836745	1.1914	0.883072		0.938919			1.24547	1.2162	0.874421	1.15564		0.169212	0.957738	1.07216	0.893279	12.755	15.4473
Q9GZM5	Protein YIPF3 OS=Homo sapiens GN=YIPF3 PE=1 SV=1 - [YIPF3_HUMAN]	YIPF3	0.983956	1.23007	0.981021	0.965866	1.02483	0.840411	0.959451	1.10596	1.04359	0.899454	0.99374	0.801842	0.945103	1.03712	0.897183	1.27088	1.09304	0.852351	0.643496	1.07657		0.525445	1.00346	0.961133	1.04404	10.7926	18.2185
Q02509	Otoconin-90 OS=Homo sapiens GN=OC90 PE=2 SV=3 - [OC90_HUMAN]	OC90	1.07835			1.27915		1.20173					0.902157			0.66839		0.843792						0.014942	1.18641	0.80478	1.47421	8.53592	15.1183
Q6UVK1	Chondroitin sulfate proteoglycan 4 OS=Homo sapiens GN=CSPG4 PE=1 SV=2 - [CSPG4_HUMAN]	CSPG4	0.977013				0.990387	1.04073		0.896638			1.00356				1.03146	0.971872		1.2013				0.258752	0.976192	1.05205	0.927896	6.11673	9.73701
Q8IWY4	Signal peptide, CUB and EGF-like domain-containing protein 1 OS=Homo sapiens GN=SCUBE1 PE=1 SV=3 - [SCUB1_HUMAN]	SCUBE1	0.593459	1.09261		1.1469	0.988241	0.972124	0.582836	1.14666	0.989185	1.04066	1.42371	0.938872		0.82858	1.01726	1.04722	2.00254	0.898855	1.05481	0.873394		0.25808	0.950297	1.12058	0.848039	22.674	33.3703
P49418	Amphiphysin OS=Homo sapiens GN=AMPH PE=1 SV=1 - [AMPH_HUMAN]	AMPH			1.046					0.984853					0.798828					0.941488				0.258518	1.01543	0.870158	1.16695	4.25812	11.5928
P32004	Neural cell adhesion molecule L1 OS=Homo sapiens GN=L1CAM PE=1 SV=2 - [L1CAM_HUMAN]	L1CAM	0.981802		0.954746	1.12687	0.998874	0.996229		0.897325	0.732311	0.895654	1.01045		1.31104	0.857359	1.01694	1.05066		1.16965	1.72907	1.06307		0.078214	0.947976	1.15103	0.82359	11.9563	23.2629
P07942	Laminin subunit beta-1 OS=Homo sapiens GN=LAMB1 PE=1 SV=2 - [LAMB1_HUMAN]	LAMB1	1.06514	0.999649		0.918679	1.01651	0.961078		0.952515		1.23741	0.917472	0.992608		1.09533	0.966061	1.05135		1.01346		0.831533		0.452698	1.02157	0.981116	1.04123	10.4216	8.90579
P25940	Collagen alpha-3(V) chain OS=Homo sapiens GN=COL5A3 PE=1 SV=3 - [CO5A3_HUMAN]	COL5A3	0.954754	0.851314		0.950181	0.992424	1.02145	1.01124	0.967294	0.828545	0.997167	1.03575	1.11983		1.05605	1.03383	1.00798	0.954614	1.07249	1.40987	0.986491		0.0315789	0.952708	1.07521	0.886065	7.19846	12.5024
P56159	GDNF family receptor alpha-1 OS=Homo sapiens GN=GFRA1 PE=2 SV=2 - [GFRA1_HUMAN]	GFRA1	0.826782				1.03489			1.03467	1.11229		1.14106				0.892386			1.05786	0.761631			0.723774	1.00216	0.963235	1.04041	12.2231	17.602
Q8NFT8	Delta and Notch-like epidermal growth factor-related receptor OS=Homo sapiens GN=DNER PE=1 SV=1 - [DNER_HUMAN]	DNER		1.15773		0.870005	1.03293							0.847789		1.13764	0.925431							0.699137	1.02022	0.970288	1.05146	14.1421	15.4638
Q9HCL0	Protocadherin-18 OS=Homo sapiens GN=PCDH18 PE=2 SV=3 - [PCD18_HUMAN]	PCDH18	0.861777						0.952644				1.11416						1.13109					0.122459	0.90721	1.12263	0.808115	7.08251	1.06654
P35442	Thrombospondin-2 OS=Homo sapiens GN=THBS2 PE=1 SV=2 - [TSP2_HUMAN]	THBS2					0.969622			0.951724							1.10377			1.20152				0.148953	0.960673	1.15264	0.833451	1.31733	5.99706
O75309	Cadherin-16 OS=Homo sapiens GN=CDH16 PE=1 SV=1 - [CAD16_HUMAN]	CDH16	1.01931	0.899443		1.07312		0.921574		0.964554			0.978132	1.0862		0.913036		1.18		1.02714				0.306845	0.9756	1.0369	0.94088	7.29508	9.8588
P14625	Endoplasmin OS=Homo sapiens GN=HSP90B1 PE=1 SV=1 - [ENPL_HUMAN]	HSP90B1	1.00245	1.01739	1.04824	0.823086	0.933561	0.803638	1.08905	1.06797	1.03019	1.01808	1.02553	0.999015	0.787535	1.19736	1.19849	1.38646	0.733335	1.03879	0.680343	1.00823		0.778892	0.983366	1.00551	0.977977	10.0514	22.1902
Q6NV74	Uncharacterized protein KIAA1211-like OS=Homo sapiens GN=KIAA1211L PE=2 SV=3 - [K121L_HUMAN]	KIAA1211L				1.04293		0.971372				0.999375				0.95214		1.08227				1.00237		0.869571	1.00456	1.01226	0.99239	3.58937	6.48299
Q6UX71	Plexin domain-containing protein 2 OS=Homo sapiens GN=PLXDC2 PE=1 SV=1 - [PXDC2_HUMAN]	PLXDC2	0.842514	1.33883		0.656042	0.76012	0.73436		0.919535		0.863386	1.12672	0.713742		1.36999	1.7311	1.45914		0.567558		1.12226		0.143722	0.873541	1.15579	0.755797	25.5644	35.5382
P14550	Alcohol dehydrogenase [NADP(+)] OS=Homo sapiens GN=AKR1A1 PE=1 SV=3 - [AK1A1_HUMAN]	AKR1A1				1.02682	0.964347	1.40922								0.975148	1.14162	0.459304						0.33794	1.13346	0.85869	1.31999	21.2487	41.4297
P21802	Fibroblast growth factor receptor 2 OS=Homo sapiens GN=FGFR2 PE=1 SV=1 - [FGFR2_HUMAN]	FGFR2		1.18643	0.999337	0.977921	1.06757	0.971028	1.00243	1.08821	0.940218			0.836159	0.867241	1.0277	0.76305	1.07176	1.00846	0.806772	1.00236			0.055671	1.02914	0.922937	1.11507	7.80952	12.7174
Q9H0B8	Cysteine-rich secretory protein LCCL domain-containing 2 OS=Homo sapiens GN=CRISPLD2 PE=1 SV=1 - [CRLD2_HUMAN]	CRISPLD2	0.898275				1.20177			1.15683			1.08944				0.496648			0.770415				0.2193	1.08563	0.785502	1.38208	15.0879	37.7701
Q6ZSJ9	Protein shisa-6 homolog OS=Homo sapiens GN=SHISA6 PE=2 SV=2 - [SHSA6_HUMAN]	SHISA6		1.12322					0.994721	0.977108				0.890012					1.01182	0.818952				0.164314	1.03168	0.906928	1.13756	7.73128	10.7549
Q8WW52	Protein FAM151A OS=Homo sapiens GN=FAM151A PE=2 SV=2 - [F151A_HUMAN]	FAM151A		0.89592		0.933713	1.07055							1.07907		1.07396	0.801957							0.873245	0.966728	0.984994	0.981456	9.50394	16.0951
Q8WU03	Glycine N-acyltransferase-like protein 2 OS=Homo sapiens GN=GLYATL2 PE=1 SV=1 - [GLYL2_HUMAN]	GLYATL2						1.27629										0.664456						#DIV/0!	1.27629	0.664456	1.92081	#DIV/0!	#DIV/0!
O75094	Slit homolog 3 protein OS=Homo sapiens GN=SLIT3 PE=2 SV=3 - [SLIT3_HUMAN]	SLIT3		0.942338		1.01788			1.03268	1.33752	1.06229	1.08752		1.0607		0.971463			0.879497	0.6138	0.737763	0.962462		0.0390997	1.08004	0.870947	1.24007	12.5413	19.1039
P19021	Peptidyl-glycine alpha-amidating monooxygenase OS=Homo sapiens GN=PAM PE=1 SV=2 - [AMD_HUMAN]	PAM		1.09279							0.901621			0.90538							1.20039			0.785758	0.997208	1.05289	0.947118	13.5558	19.8127
P04114	Apolipoprotein B-100 OS=Homo sapiens GN=APOB PE=1 SV=2 - [APOB_HUMAN]	APOB			1.0255			1.22911	1.15694						1.04734			0.651607	0.622102					0.10166	1.13718	0.773682	1.46983	9.07816	30.6911
Q5JRA6	Melanoma inhibitory activity protein 3 OS=Homo sapiens GN=MIA3 PE=1 SV=1 - [MIA3_HUMAN]	MIA3	0.875255	1.02608	0.97158	0.738611	1.05879	0.951742	0.968725	0.942842		1.07426	1.11105	0.966635	1.21794	1.29348	0.830172	1.07826	1.0545	1.13702		0.934987		0.0745867	0.956433	1.06934	0.894416	10.7033	13.4196
O94910	Latrophilin-1 OS=Homo sapiens GN=LPHN1 PE=1 SV=1 - [LPHN1_HUMAN]	LPHN1		0.977741		1.03496	0.98565	1.01603		1.18724				1.02877		0.96473	1.05676	0.955911		0.711454				0.222431	1.04032	0.943525	1.10259	8.20005	14.4689
A6NL88	Protein shisa-7 OS=Homo sapiens GN=SHISA7 PE=2 SV=3 - [SHSA7_HUMAN]	SHISA7							1.04088		1.06471								0.892399		0.595648			0.283483	1.05279	0.744024	1.415	1.60036	28.2026
Q13421	Mesothelin OS=Homo sapiens GN=MSLN PE=1 SV=2 - [MSLN_HUMAN]	MSLN				1.16477				0.68253		0.994543				0.831504				1.2979		0.954001		0.705854	0.947281	1.0278	0.921658	25.818	23.5256
Q6ZMN7	PDZ domain-containing RING finger protein 4 OS=Homo sapiens GN=PDZRN4 PE=1 SV=3 - [PZRN4_HUMAN]	PDZRN4				0.989214	0.969736									0.998914	1.10904							0.400127	0.979475	1.05398	0.929315	1.40613	7.38801
P98095	Fibulin-2 OS=Homo sapiens GN=FBLN2 PE=1 SV=2 - [FBLN2_HUMAN]	FBLN2	1.01505	0.91952	0.904841	0.83662	1.04782	0.938878	0.975896	0.990275	1.16635		1.01617	1.08148	1.53677	1.1855	0.841479	1.07212	1.04637	1.11496	0.668726			0.338469	0.97725	1.06262	0.91966	9.7188	22.3091
P36897	TGF-beta receptor type-1 OS=Homo sapiens GN=TGFBR1 PE=1 SV=1 - [TGFR1_HUMAN]	TGFBR1	0.999564	1.21176		1.02586	1.03098	0.976976		1.1441	0.907758	1.0117	1.0036	0.816136		0.965826	0.859063	1.07536		0.726574	1.23067	0.985418		0.24093	1.03859	0.957831	1.08431	9.24255	16.4833
O75864	Protein phosphatase 1 regulatory subunit 37 OS=Homo sapiens GN=PPP1R37 PE=1 SV=4 - [PPR37_HUMAN]	PPP1R37		0.756753		0.890649	0.933297	1.02666						1.20504		1.12656	1.23102	0.971577						0.0287676	0.90184	1.13355	0.795589	12.4377	10.3
Q09666	Neuroblast differentiation-associated protein AHNAK OS=Homo sapiens GN=AHNAK PE=1 SV=2 - [AHNK_HUMAN]	AHNAK					1.05289				1.0381						0.852078				0.887596			0.0362943	1.04549	0.869837	1.20194	1.00064	2.88728
P13521	Secretogranin-2 OS=Homo sapiens GN=SCG2 PE=1 SV=2 - [SCG2_HUMAN]	SCG2	0.967516				1.00439		1.00509		1.07672	0.961477	1.03911				0.990919		0.895894		0.685037	0.980018		0.256353	1.00304	0.918195	1.0924	4.57512	15.2658
P80370	Protein delta homolog 1 OS=Homo sapiens GN=DLK1 PE=1 SV=3 - [DLK1_HUMAN]	DLK1	1.4046	0.423856			1.12441			1.31538	1.22151		0.654273	1.54802			0.414231			0.584314	0.613631			0.244022	1.09795	0.762893	1.43919	35.6164	58.7654
P16112	Aggrecan core protein OS=Homo sapiens GN=ACAN PE=1 SV=2 - [PGCA_HUMAN]	ACAN	1.03983	1.07722		1.1038				1.05252	1.06834	0.922923	0.945081	0.935572		0.88527				0.703003	0.835029	1.04838		0.0239288	1.04411	0.892056	1.17045	6.06063	13.0905
P20142	Gastricsin OS=Homo sapiens GN=PGC PE=1 SV=1 - [PEPC_HUMAN]	PGC		0.513876										1.40012										#DIV/0!	0.513876	1.40012	0.367022	#DIV/0!	#DIV/0!
Q14764	Major vault protein OS=Homo sapiens GN=MVP PE=1 SV=4 - [MVP_HUMAN]	MVP	0.830126							0.817937		1.03589	1.18739							1.46366		0.906893		0.203997	0.894652	1.18598	0.754357	13.6892	23.4731
Q9Y5X1	Sorting nexin-9 OS=Homo sapiens GN=SNX9 PE=1 SV=1 - [SNX9_HUMAN]	SNX9			1.11037		0.949792		0.990407		1.02582	0.781975			0.507576		1.1396		1.01991		0.635026	1.15375		0.600844	0.971672	0.891171	1.09033	12.4973	33.6631
Q03167	Transforming growth factor beta receptor type 3 OS=Homo sapiens GN=TGFBR3 PE=1 SV=3 - [TGBR3_HUMAN]	TGFBR3	1.01474			0.970295	0.998984	1.12343	1.0266	0.920495	0.920314	1.23717	0.993677			1.03527	1.00957	0.821701	0.922717	0.835779	1.30655	0.824167		0.41553	1.0265	0.968679	1.05969	10.4368	16.6984
O43405	Cochlin OS=Homo sapiens GN=COCH PE=1 SV=1 - [COCH_HUMAN]	COCH		0.734645								1.1385		1.22169								0.870636		0.722482	0.936575	1.04616	0.895246	30.4911	23.7281
Q9BYF1	Angiotensin-converting enzyme 2 OS=Homo sapiens GN=ACE2 PE=1 SV=2 - [ACE2_HUMAN]	ACE2		0.693958	0.992682	0.914802								1.25662	1.09318	1.10143								0.066207	0.867148	1.15041	0.753772	17.8699	8.00313
Q86Y38	Xylosyltransferase 1 OS=Homo sapiens GN=XYLT1 PE=1 SV=1 - [XYLT1_HUMAN]	XYLT1	0.915843	1.2276	1.03545	1.06183	0.94445	0.853863	0.95778	0.976692	1.0156	0.856311	1.0522	0.801256	0.89945	0.918261	1.20704	1.21401	1.08074	1.18959	0.600189	1.07998		0.787816	0.984542	1.00427	0.980355	11.1897	19.8097
P54727	UV excision repair protein RAD23 homolog B OS=Homo sapiens GN=RAD23B PE=1 SV=1 - [RD23B_HUMAN]	RAD23B	1.10276		0.943695							1.22035	0.897964		1.01421							0.833168		0.155616	1.08894	0.915113	1.18995	12.7506	10.0239
Q96JQ0	Protocadherin-16 OS=Homo sapiens GN=DCHS1 PE=1 SV=1 - [PCD16_HUMAN]	DCHS1	0.886911			0.982382		0.953886					1.09557			1.01997		1.0604						0.0331395	0.94106	1.05864	0.888929	5.20803	3.57354
P61978	Heterogeneous nuclear ribonucleoprotein K OS=Homo sapiens GN=HNRNPK PE=1 SV=1 - [HNRPK_HUMAN]	HNRNPK			0.974319				1.16605						0.639731				0.557465					0.0888343	1.07018	0.598598	1.78782	12.6683	9.71785
P23352	Anosmin-1 OS=Homo sapiens GN=KAL1 PE=1 SV=3 - [KALM_HUMAN]	KAL1	1.234	1.43587		0.988674	1.09684	1.58858	1.18188			0.986929	0.784658	0.649669		1.024	0.695362	0.363789	0.558299			1.07027		0.00271423	1.21611	0.73515	1.65423	18.6002	34.064
Q07954	Prolow-density lipoprotein receptor-related protein 1 OS=Homo sapiens GN=LRP1 PE=1 SV=2 - [LRP1_HUMAN]	LRP1	0.89641	1.13057	1.01231	1.07044	0.932965	0.869381	0.980678	0.988899	1.05762	0.967392	1.08949	0.895981	0.956596	0.920738	1.19272	1.21401	1.04534	1.00364	0.703799	1.01253		0.814389	0.990667	1.00348	0.987227	8.13523	14.847
Q92626	Peroxidasin homolog OS=Homo sapiens GN=PXDN PE=1 SV=2 - [PXDN_HUMAN]	PXDN	0.834867		1.12227	1.46574	1.04835	0.791418	0.99379	0.928197	0.945637	1.37743	1.16646		0.532203	0.485451	0.797294	1.38407	0.961803	1.06864	1.05624	0.498819		0.212298	1.05641	0.883442	1.19579	21.8679	36.6384
Q14126	Desmoglein-2 OS=Homo sapiens GN=DSG2 PE=1 SV=2 - [DSG2_HUMAN]	DSG2	0.935301		0.977615			0.92158		0.994695			1.0767		0.887993			1.083		1.09084				0.21548	0.957298	1.03463	0.925253	3.60399	9.46533
Q9H461	Frizzled-8 OS=Homo sapiens GN=FZD8 PE=1 SV=1 - [FZD8_HUMAN]	FZD8	0.965539	1.20162		1.13743	1.01925	0.975622		0.939396	0.730894	0.90943	1.01648	0.821694		0.843715	0.956083	1.06075		0.946337	1.80739	1.07054		0.524251	0.984898	1.06537	0.924462	14.5708	29.4194
P07358	Complement component C8 beta chain OS=Homo sapiens GN=C8B PE=1 SV=3 - [CO8B_HUMAN]	C8B				0.838579			0.998328	1.17327	1.10658	0.867405				1.17786			0.962596	0.805089	0.67457	1.09756		0.651214	0.996831	0.943536	1.05648	14.6212	21.8817
O94985	Calsyntenin-1 OS=Homo sapiens GN=CLSTN1 PE=1 SV=1 - [CSTN1_HUMAN]	CLSTN1	0.987372							0.849974	0.927599	1.33747	1.03755							1.07281	1.35147	0.769015		0.848203	1.0256	1.05771	0.969646	21.0008	22.5241
Q02413	Desmoglein-1 OS=Homo sapiens GN=DSG1 PE=1 SV=2 - [DSG1_HUMAN]	DSG1	1.05391	0.777753		0.991224						1.44927	0.954949	1.18966		1.01622						0.737896		0.602124	1.06804	0.974682	1.09578	26.2442	19.1393
Q6VY07	Phosphofurin acidic cluster sorting protein 1 OS=Homo sapiens GN=PACS1 PE=1 SV=2 - [PACS1_HUMAN]	PACS1	0.829594	1.03092		0.831215	0.97224	0.760428	1.0629	1.11422	1.04253	0.885518	1.12589	0.97661		1.18165	1.09749	1.41215	0.790513	1.01358	0.556137	1.08106		0.405198	0.947729	1.02612	0.923604	13.1352	23.6284
Q6UXD5	Seizure 6-like protein 2 OS=Homo sapiens GN=SEZ6L2 PE=1 SV=2 - [SE6L2_HUMAN]	SEZ6L2	0.865156	0.919869								0.985501	1.12711	1.06979								0.984361		0.0665807	0.923509	1.06042	0.870889	6.52458	6.77404
P55017	Solute carrier family 12 member 3 OS=Homo sapiens GN=SLC12A3 PE=1 SV=3 - [S12A3_HUMAN]	SLC12A3		0.470398	1.02908		1.02005	1.06854		0.825537				1.43416	1.0134		0.942723	0.83783		1.27214				0.202581	0.88272	1.10005	0.802436	28.213	22.3718
P02458	Collagen alpha-1(II) chain OS=Homo sapiens GN=COL2A1 PE=1 SV=3 - [CO2A1_HUMAN]	COL2A1	1.00048	1.29982		1.24976		0.836025	0.956316	1.34246	1.07683	1.08892	0.981029	0.765136		0.709689		1.34172	1.07975	0.682336	0.691344	0.833365		0.0530946	1.10632	0.885546	1.24931	16.0866	26.3827
Q8NDA2	Hemicentin-2 OS=Homo sapiens GN=HMCN2 PE=2 SV=2 - [HMCN2_HUMAN]	HMCN2	0.864613	1.00691	1.09918	0.916804	0.979232	0.98529		1.03711	1.03945	1.31284	1.12217	0.98671	0.614627	1.09535	1.07027	1.09336		0.91895	0.818003	0.753909		0.262588	1.02683	0.941483	1.09065	12.4197	18.9928
Q8IXL6	Extracellular serine/threonine protein kinase FAM20C OS=Homo sapiens GN=FAM20C PE=1 SV=2 - [DMP4_HUMAN]	FAM20C	0.886137	1.03993		1.02098	1.03148	0.909387			1.05261	0.755607	1.10065	0.970233		0.96786	0.862955	1.24228			0.720896	1.18622		0.545287	0.95659	1.0073	0.94966	11.5707	18.2034
P51170	Amiloride-sensitive sodium channel subunit gamma OS=Homo sapiens GN=SCNN1G PE=1 SV=4 - [SCNNG_HUMAN]	SCNN1G	1.27018							1.23221			0.754279							0.635264				0.04814	1.25119	0.694772	1.80087	2.14607	12.1128
Q66K79	Carboxypeptidase Z OS=Homo sapiens GN=CPZ PE=1 SV=2 - [CBPZ_HUMAN]	CPZ	0.793332	1.1011								0.983626	1.20679	0.932966								0.964891		0.577025	0.959353	1.03488	0.927017	16.1894	14.4682
Q9BYJ1	Hydroperoxide isomerase ALOXE3 OS=Homo sapiens GN=ALOXE3 PE=1 SV=1 - [LOXE3_HUMAN]	ALOXE3							0.846742	0.925977	0.835084								1.38302	0.663402	1.34314			0.380507	0.869268	1.12985	0.769363	5.6894	35.7967
O75131	Copine-3 OS=Homo sapiens GN=CPNE3 PE=1 SV=1 - [CPNE3_HUMAN]	CPNE3		0.93769	0.963783	1.05715	1.00718	0.940796						1.04306	1.19628	0.929194	0.962262	1.08081						0.289341	0.98132	1.04232	0.941476	5.16419	10.107
P35579	Myosin-9 OS=Homo sapiens GN=MYH9 PE=1 SV=4 - [MYH9_HUMAN]	MYH9						1.21263										0.68669						#DIV/0!	1.21263	0.68669	1.76591	#DIV/0!	#DIV/0!
Q5SZK8	FRAS1-related extracellular matrix protein 2 OS=Homo sapiens GN=FREM2 PE=1 SV=2 - [FREM2_HUMAN]	FREM2		1.05463		1.0317	1.01661	1.0726		0.899367		0.964837		0.90748		0.961002	0.945292	0.799338		0.970149		1.02762		0.112745	1.00663	0.935146	1.07644	6.38224	8.24948
P17342	Atrial natriuretic peptide receptor 3 OS=Homo sapiens GN=NPR3 PE=1 SV=2 - [ANPRC_HUMAN]	NPR3	0.942637					1.07111				0.807482	1.04758					0.824452				1.15081		0.614623	0.94041	1.00762	0.933302	14.0182	16.555
Q14315	Filamin-C OS=Homo sapiens GN=FLNC PE=1 SV=3 - [FLNC_HUMAN]	FLNC		1.10703		0.990442								0.918106		1.01288								0.387304	1.04874	0.965491	1.08622	7.86116	6.94078
Q8N3D4	EH domain-binding protein 1-like protein 1 OS=Homo sapiens GN=EHBP1L1 PE=1 SV=2 - [EH1L1_HUMAN]	EHBP1L1	0.920385	1.19467		0.87019		0.720836			1.04384	0.969983	1.07868	0.831778		1.1366		1.50723			0.637744	1.01177		0.573078	0.953318	1.03397	0.922001	16.8337	28.5227
Q5IJ48	Protein crumbs homolog 2 OS=Homo sapiens GN=CRB2 PE=1 SV=2 - [CRUM2_HUMAN]	CRB2	0.918527	1.15106			1.0284				0.846164	1.01924	1.06453	0.85729			0.928186				1.42087	0.961947		0.647734	0.992678	1.04656	0.94851	11.708	21.2279
Q13201	Multimerin-1 OS=Homo sapiens GN=MMRN1 PE=1 SV=3 - [MMRN1_HUMAN]	MMRN1		0.997046		0.87837	0.966877		1.06093	1.08011	1.04946	1.06949		1.00192		1.14181	1.11158		0.824833	0.87551	0.865294	0.939839		0.391272	1.01461	0.965825	1.05051	7.17645	12.8442
Q96RW7	Hemicentin-1 OS=Homo sapiens GN=HMCN1 PE=1 SV=2 - [HMCN1_HUMAN]	HMCN1	0.753129	1.07254	1.03382	0.933672	1.01124	0.853105	0.940776	1.07952	0.631309	0.990838	1.23723	0.937981	0.895954	1.07904	0.949304	1.3131	1.13037	0.819986	2.18978	0.991692		0.118912	0.929994	1.15444	0.805578	15.6355	34.2167
P05091	Aldehyde dehydrogenase, mitochondrial OS=Homo sapiens GN=ALDH2 PE=1 SV=2 - [ALDH2_HUMAN]	ALDH2	1.14434			0.841576		1.15482		0.799827	1.05038	1.10178	0.895244			1.18724		0.690839		0.684379	0.9412	0.977606		0.262525	1.01545	0.896085	1.13321	15.3472	21.1974
O75369	Filamin-B OS=Homo sapiens GN=FLNB PE=1 SV=2 - [FLNB_HUMAN]	FLNB	1.05509	0.840156		1.0533	0.998143	0.943598	1.06693	1.05367	0.903637	0.99299	0.939741	1.15354		0.93278	1.01533	1.10239	0.826848	1.04841	1.16053	0.980166		0.54669	0.989725	1.01775	0.972464	8.01619	10.8804
P23468	Receptor-type tyrosine-protein phosphatase delta OS=Homo sapiens GN=PTPRD PE=1 SV=2 - [PTPRD_HUMAN]	PTPRD	1.08671	1.03415			1.09112			0.842705			0.903469	0.980871			0.748995			1.44525				0.972186	1.01367	1.01964	0.994139	11.5301	29.3886
Q15007	Pre-mRNA-splicing regulator WTAP OS=Homo sapiens GN=WTAP PE=1 SV=2 - [FL2D_HUMAN]	WTAP	1.10781						1.14939				0.863154						0.776473					0.0497407	1.1286	0.819814	1.37666	2.60499	7.47637
P54753	Ephrin type-B receptor 3 OS=Homo sapiens GN=EPHB3 PE=1 SV=2 - [EPHB3_HUMAN]	EPHB3	0.930851	1.05089	0.964172	0.939062				0.814733			1.06322	0.940858	1.1112	1.07287				1.23481				0.0451838	0.939942	1.08459	0.866632	9.0052	9.72798
Q8IWU5	Extracellular sulfatase Sulf-2 OS=Homo sapiens GN=SULF2 PE=1 SV=1 - [SULF2_HUMAN]	SULF2	0.937793	0.628023			1.00648	0.940312		1.10905	1.18173	1.32428	1.0293	1.30338			1.02355	1.1688		0.897038	0.558109	0.819593		0.712777	1.01824	0.971396	1.04822	21.7242	25.0276
P11047	Laminin subunit gamma-1 OS=Homo sapiens GN=LAMC1 PE=1 SV=3 - [LAMC1_HUMAN]	LAMC1		1.14209		0.891295								0.860113		1.12219								0.900938	1.01669	0.991151	1.02577	17.4426	18.6971
Q8TB96	T-cell immunomodulatory protein OS=Homo sapiens GN=ITFG1 PE=1 SV=1 - [TIP_HUMAN]	ITFG1	1.16545			0.954655				1.07475			0.840851			1.05796				0.853924				0.189996	1.06495	0.91758	1.16061	9.92904	13.2688
Q2UY09	Collagen alpha-1(XXVIII) chain OS=Homo sapiens GN=COL28A1 PE=2 SV=2 - [COSA1_HUMAN]	COL28A1		1.03728		0.967965	1.04373	1.01075		1.02908	1.08765	1.08291		0.98605		1.03507	0.851406	0.920192		0.917105	0.783027	0.873549		0.00602539	1.03705	0.909485	1.14026	3.98298	9.2497
P35580	Myosin-10 OS=Homo sapiens GN=MYH10 PE=1 SV=3 - [MYH10_HUMAN]	MYH10			0.909654										1.56279									#DIV/0!	0.909654	1.56279	0.582069	#DIV/0!	#DIV/0!
Q9GZR7	ATP-dependent RNA helicase DDX24 OS=Homo sapiens GN=DDX24 PE=1 SV=1 - [DDX24_HUMAN]	DDX24						1.228										0.251797						#DIV/0!	1.228	0.251797	4.87696	#DIV/0!	#DIV/0!
Q9BQT9	Calsyntenin-3 OS=Homo sapiens GN=CLSTN3 PE=1 SV=1 - [CSTN3_HUMAN]	CLSTN3	0.996745	0.811633		1.0792							0.982202	1.15377		0.908974								0.650814	0.962526	1.01498	0.948318	14.2362	12.3794
Q99592	Zinc finger and BTB domain-containing protein 18 OS=Homo sapiens GN=ZBTB18 PE=1 SV=1 - [ZBT18_HUMAN]	ZBTB18	0.738313	0.75433									1.30995	1.23617										0.0362939	0.746322	1.27306	0.586244	1.5175	4.09828
Q8WXD2	Secretogranin-3 OS=Homo sapiens GN=SCG3 PE=1 SV=3 - [SCG3_HUMAN]	SCG3		0.698284										1.28526										#DIV/0!	0.698284	1.28526	0.5433	#DIV/0!	#DIV/0!
O43776	Asparagine--tRNA ligase, cytoplasmic OS=Homo sapiens GN=NARS PE=1 SV=1 - [SYNC_HUMAN]	NARS		1.29039	1.04909	1.45218	0.875106							0.728255	0.667828	0.470569	1.41121							0.209433	1.16669	0.819466	1.42372	21.8894	49.9783
A0AVF1	Tetratricopeptide repeat protein 26 OS=Homo sapiens GN=TTC26 PE=2 SV=1 - [TTC26_HUMAN]	TTC26				0.721532			0.79655	1.44566	1.28914	1.40574				1.32825			1.50589	0.514782	0.386502	0.643045		0.381378	1.13172	0.875694	1.29237	30.5777	57.8251
Q13873	Bone morphogenetic protein receptor type-2 OS=Homo sapiens GN=BMPR2 PE=1 SV=2 - [BMPR2_HUMAN]	BMPR2		1.06082		1.07776		0.89868		1.12024	0.817189			0.974048		0.914296		1.24712		0.840707	1.48641			0.493119	0.994938	1.09252	0.910684	13.0816	24.5717
O14777	Kinetochore protein NDC80 homolog OS=Homo sapiens GN=NDC80 PE=1 SV=1 - [NDC80_HUMAN]	NDC80			1.02711	1.08976	0.978579								0.666739	0.89392	1.10003							0.366842	1.03181	0.886897	1.1634	5.40188	24.4371
Q15746	Myosin light chain kinase, smooth muscle OS=Homo sapiens GN=MYLK PE=1 SV=4 - [MYLK_HUMAN]	MYLK			1.05888		0.96781		1.12423	0.868086	1.13511	0.89438			0.682505		1.09032		0.727948	1.23311	0.726476	1.08645		0.464548	1.00808	0.924468	1.09045	11.4279	25.8421
P13535	Myosin-8 OS=Homo sapiens GN=MYH8 PE=1 SV=3 - [MYH8_HUMAN]	MYH8	1.02111							1.3897			0.96198							0.461337				0.26372	1.2054	0.711659	1.69379	21.6223	49.7441
P26196	Probable ATP-dependent RNA helicase DDX6 OS=Homo sapiens GN=DDX6 PE=1 SV=2 - [DDX6_HUMAN]	DDX6							1.27776										0.279573					#DIV/0!	1.27776	0.279573	4.57041	#DIV/0!	#DIV/0!
Q86X29	Lipolysis-stimulated lipoprotein receptor OS=Homo sapiens GN=LSR PE=1 SV=4 - [LSR_HUMAN]	LSR		0.277384						1.49022	1.33663	0.353144		1.66008						0.379624	0.271853	1.58899		0.829818	0.864344	0.975136	0.886384	73.7978	77.0877
Q9NPY3	Complement component C1q receptor OS=Homo sapiens GN=CD93 PE=1 SV=3 - [C1QR1_HUMAN]	CD93		0.82589						0.769678	1.12433			1.13938						1.56787	0.839401			0.33099	0.906632	1.18222	0.766892	21.0244	30.9688
P46020	Phosphorylase b kinase regulatory subunit alpha, skeletal muscle isoform OS=Homo sapiens GN=PHKA1 PE=1 SV=2 - [KPB1_HUMAN]	PHKA1					1.00586	0.924768	1.08309	0.938566							0.977806	1.28362	0.836379	0.828137				0.956333	0.98807	0.981486	1.00671	7.34551	21.6829
Q96GW7	Brevican core protein OS=Homo sapiens GN=BCAN PE=1 SV=2 - [PGCB_HUMAN]	BCAN	1.05957	0.85396		0.779178					1.14724	1.01603	0.959708	1.13741		1.25885					0.725232	1.01626		0.679685	0.971196	1.01949	0.952627	15.5668	19.7016
Q9NWS1	PCNA-interacting partner OS=Homo sapiens GN=PARPBP PE=1 SV=3 - [PARI_HUMAN]	PARPBP		1.12356	1.02695	1.01762	1.02261	0.980606		0.91072	0.919499	0.736661		0.890864	0.742434	0.975158	0.93957	1.02607		1.20898	0.917853	1.21278		0.757372	0.967279	0.989214	0.977826	11.8793	16.1186
Q86X27	Ras-specific guanine nucleotide-releasing factor RalGPS2 OS=Homo sapiens GN=RALGPS2 PE=1 SV=1 - [RGPS2_HUMAN]	RALGPS2	0.944619			1.01865	1.02199						1.03422			0.981233	0.953249							0.881173	0.995089	0.989567	1.00558	4.39561	4.15566
Q15833	Syntaxin-binding protein 2 OS=Homo sapiens GN=STXBP2 PE=1 SV=2 - [STXB2_HUMAN]	STXBP2			1.03609		1.02484								0.743956		0.944507							0.31367	1.03047	0.844232	1.2206	0.772309	16.7976
P09619	Platelet-derived growth factor receptor beta OS=Homo sapiens GN=PDGFRB PE=1 SV=1 - [PGFRB_HUMAN]	PDGFRB								0.965085										0.61919				#DIV/0!	0.965085	0.61919	1.55863	#DIV/0!	#DIV/0!
Q9P0W8	Spermatogenesis-associated protein 7 OS=Homo sapiens GN=SPATA7 PE=2 SV=3 - [SPAT7_HUMAN]	SPATA7		0.529534							1.21027			1.39189							0.515982			0.894223	0.8699	0.953935	0.911907	55.334	64.9267
Q05707	Collagen alpha-1(XIV) chain OS=Homo sapiens GN=COL14A1 PE=1 SV=3 - [COEA1_HUMAN]	COL14A1				0.886903	0.923327					0.908199				1.12324	1.25061					1.08512		0.0339878	0.906143	1.15299	0.785907	2.01945	7.51619
Q86TY3	Uncharacterized protein C14orf37 OS=Homo sapiens GN=C14orf37 PE=1 SV=1 - [CN037_HUMAN]	C14orf37	0.965642			1.00191	1.024		1.04329	1.01762			1.03527			0.996599	0.906964		0.906861	1.02973				0.306011	1.01049	0.975085	1.03631	2.88264	6.55994
Q9UPY3	Endoribonuclease Dicer OS=Homo sapiens GN=DICER1 PE=1 SV=3 - [DICER_HUMAN]	DICER1				1.16589				0.951978		0.948688				0.809922				1.30365		1.03948		0.868419	1.02218	1.05102	0.972567	12.1761	23.5071
O94880	PHD finger protein 14 OS=Homo sapiens GN=PHF14 PE=1 SV=2 - [PHF14_HUMAN]	PHF14								0.876669	0.96457									1.29765	1.06623			0.235709	0.92062	1.18194	0.778906	6.75143	13.845
Q13683	Integrin alpha-7 OS=Homo sapiens GN=ITGA7 PE=1 SV=3 - [ITA7_HUMAN]	ITGA7	0.820782	1.30177	1.08521		0.959192	0.844722	0.966687	1.02386	1.09149	1.00315	1.14187	0.729069	0.724522		1.13191	1.33892	1.08173	1.06739	0.768861	0.985142		0.87146	1.01076	0.996601	1.01421	14.2189	21.4753
P23327	Sarcoplasmic reticulum histidine-rich calcium-binding protein OS=Homo sapiens GN=HRC PE=2 SV=1 - [SRCH_HUMAN]	HRC	1.15406	0.936196	0.91476	1.0589	1.01851	0.976541	1.06295	1.33534		0.9763	0.867408	1.08315	1.50793	0.928983	0.922124	0.983215	0.881223	0.317039		1.04098		0.386575	1.04817	0.948006	1.10566	12.4175	32.3359
Q7Z406	Myosin-14 OS=Homo sapiens GN=MYH14 PE=1 SV=2 - [MYH14_HUMAN]	MYH14				1.02022										0.967077								#DIV/0!	1.02022	0.967077	1.05495	#DIV/0!	#DIV/0!
O60346	PH domain leucine-rich repeat-containing protein phosphatase 1 OS=Homo sapiens GN=PHLPP1 PE=1 SV=3 - [PHLP1_HUMAN]	PHLPP1	0.932263								0.986194		1.12839								1.0239			0.225973	0.959229	1.07615	0.891353	3.97559	6.86555
Q7Z4L5	Tetratricopeptide repeat protein 21B OS=Homo sapiens GN=TTC21B PE=1 SV=2 - [TT21B_HUMAN]	TTC21B		1.14415	0.994355					0.520423		0.825708		0.906111	0.680187					1.87524		1.16188		0.378626	0.871158	1.15586	0.753691	30.7143	44.8492
P11362	Fibroblast growth factor receptor 1 OS=Homo sapiens GN=FGFR1 PE=1 SV=3 - [FGFR1_HUMAN]	FGFR1				0.548714	0.95119		1.35526	1.16988						1.52519	1.17237		0.36062	0.643608				0.806504	1.00626	0.925448	1.08732	34.4709	56.4629
P55268	Laminin subunit beta-2 OS=Homo sapiens GN=LAMB2 PE=1 SV=2 - [LAMB2_HUMAN]	LAMB2	0.922197	1.29956		1.04478	0.835276			0.874759	1.0325		1.0242	0.733782		0.9363	1.53727			1.25926	0.802731			0.745741	1.00151	1.04892	0.954798	16.8065	28.7891
Q8NFC6	Biorientation of chromosomes in cell division protein 1-like 1 OS=Homo sapiens GN=BOD1L1 PE=1 SV=2 - [BD1L1_HUMAN]	BOD1L1	1.01063							0.572606			0.975076							0.769637				0.781165	0.791616	0.872357	0.907445	39.1259	16.6523
Q9H8L6	Multimerin-2 OS=Homo sapiens GN=MMRN2 PE=1 SV=2 - [MMRN2_HUMAN]	MMRN2	1.05079		0.980887			1.09894	0.870395	1.08304	1.04331		0.995128		1.02796			0.770852	1.32133	0.85768	0.993015			0.758527	1.02123	0.994326	1.02706	8.26264	18.9048
Q9UGM3	Deleted in malignant brain tumors 1 protein OS=Homo sapiens GN=DMBT1 PE=1 SV=2 - [DMBT1_HUMAN]	DMBT1	0.916467		1.00598	0.975215	0.960272	1.04542	0.878003	0.967173	0.794307	0.758209	1.09638		1.14229	1.01793	1.04354	0.790651	1.2218	1.33914	1.58621	1.18398		0.0138569	0.922338	1.15799	0.796498	10.4078	19.1312
Q7Z5N4	Protein sidekick-1 OS=Homo sapiens GN=SDK1 PE=1 SV=3 - [SDK1_HUMAN]	SDK1		1.1662		0.920848						1.11537		0.828116		1.09908						0.863234		0.293043	1.06747	0.930143	1.14764	12.1315	15.842
A7E2V4	Zinc finger SWIM domain-containing protein 8 OS=Homo sapiens GN=ZSWIM8 PE=1 SV=1 - [ZSWM8_HUMAN]	ZSWIM8	1.30342					1.14508					0.649623					0.985636						0.209174	1.22425	0.81763	1.49732	9.14536	29.0593
Q16363	Laminin subunit alpha-4 OS=Homo sapiens GN=LAMA4 PE=1 SV=4 - [LAMA4_HUMAN]	LAMA4	0.892058	1.28839					1.02674	1.30828	1.09041	0.944403	1.13429	0.75256					0.977766	0.537432	0.91604	1.08626		0.131139	1.09171	0.900726	1.21204	15.9377	24.7796
P00533	Epidermal growth factor receptor OS=Homo sapiens GN=EGFR PE=1 SV=2 - [EGFR_HUMAN]	EGFR	1.11257	0.817783				1.04166					0.884044	1.12908				0.960788						0.995849	0.990669	0.991305	0.999359	15.5314	12.6437
Q96TA2	ATP-dependent zinc metalloprotease YME1L1 OS=Homo sapiens GN=YME1L1 PE=1 SV=2 - [YMEL1_HUMAN]	YME1L1		1.29868	0.931839		0.981071	0.907113				1.37092		0.752866	1.13493		1.05395	1.21217				0.770515		0.430793	1.09792	0.984886	1.11477	19.9796	21.4627
Q04721	Neurogenic locus notch homolog protein 2 OS=Homo sapiens GN=NOTCH2 PE=1 SV=3 - [NOTC2_HUMAN]	NOTCH2	1.05084	0.979995						0.97317			0.942731	1.01493						0.863134				0.308143	1.00133	0.940264	1.06495	4.29483	8.07504
O95428	Papilin OS=Homo sapiens GN=PAPLN PE=2 SV=4 - [PPN_HUMAN]	PAPLN	0.973378	0.97468	1.0539	0.793742					1.0556		1.02509	1.03079	0.823385	1.2267					0.526788			0.745565	0.970258	0.926551	1.04717	10.9881	28.6119
Q8IZA0	Dyslexia-associated protein KIAA0319-like protein OS=Homo sapiens GN=KIAA0319L PE=1 SV=2 - [K319L_HUMAN]	KIAA0319L					0.946331			0.97026							1.16918			1.0584				0.205	0.958296	1.11379	0.860391	1.7657	7.03288
Q9UNA0	A disintegrin and metalloproteinase with thrombospondin motifs 5 OS=Homo sapiens GN=ADAMTS5 PE=1 SV=2 - [ATS5_HUMAN]	ADAMTS5								1.32961	1.13945									0.666373	0.691629			0.102965	1.23453	0.679001	1.81816	10.8916	2.63016
Q5VZ66	Janus kinase and microtubule-interacting protein 3 OS=Homo sapiens GN=JAKMIP3 PE=2 SV=2 - [JKIP3_HUMAN]	JAKMIP3	0.989783			1.09074							0.964102			0.880921								0.218198	1.04026	0.922512	1.12764	6.86231	6.37579
Q96PQ0	VPS10 domain-containing receptor SorCS2 OS=Homo sapiens GN=SORCS2 PE=1 SV=3 - [SORC2_HUMAN]	SORCS2	1.2256	0.935316		0.503082			1.06971	1.3776		1.2861	0.841655	1.07148		1.57143			0.816824	0.600257		0.882602		0.59879	1.06623	0.96404	1.10601	29.8056	34.593
Q8IZF2	Probable G-protein coupled receptor 116 OS=Homo sapiens GN=GPR116 PE=1 SV=3 - [GP116_HUMAN]	GPR116		0.935388	1.03614	0.84292	0.903981	0.975286		0.985507				1.03228	0.637061	1.17498	1.30354	0.882887		1.1059				0.475838	0.946537	1.02277	0.925462	7.17242	23.0271
Q14246	EGF-like module-containing mucin-like hormone receptor-like 1 OS=Homo sapiens GN=EMR1 PE=2 SV=3 - [EMR1_HUMAN]	EMR1						0.973648	1.06093			0.873636						0.875163	0.80277			1.07002		0.612859	0.969404	0.915985	1.05832	9.66758	15.0902
Q52LW3	Rho GTPase-activating protein 29 OS=Homo sapiens GN=ARHGAP29 PE=1 SV=2 - [RHG29_HUMAN]	ARHGAP29		1.06801			0.980338							0.923546			1.08862							0.869157	1.02417	1.00608	1.01798	6.05305	11.6021
O15230	Laminin subunit alpha-5 OS=Homo sapiens GN=LAMA5 PE=1 SV=8 - [LAMA5_HUMAN]	LAMA5				0.940312				1.09106	1.06457					1.06747				0.816221	0.803494			0.255348	1.03198	0.895728	1.15211	7.799	16.6199
P35556	Fibrillin-2 OS=Homo sapiens GN=FBN2 PE=1 SV=3 - [FBN2_HUMAN]	FBN2									1.16064										0.483095			#DIV/0!	1.16064	0.483095	2.4025	#DIV/0!	#DIV/0!
Q9UL68	Myelin transcription factor 1-like protein OS=Homo sapiens GN=MYT1L PE=2 SV=3 - [MYT1L_HUMAN]	MYT1L		1.30592	1.11008		0.731968							0.69774	0.278414		1.87188							0.858294	1.04932	0.949346	1.10531	27.8045	87.0066
P13611	Versican core protein OS=Homo sapiens GN=VCAN PE=1 SV=3 - [CSPG2_HUMAN]	VCAN	0.893321	0.970751		1.2145	0.898443	0.883727		0.83855	1.11547	0.825473	1.0922	1.03681		0.750816	1.3092	1.14991		1.28574	0.533636	1.15232		0.449015	0.955029	1.03883	0.919333	14.582	25.735
P05997	Collagen alpha-2(V) chain OS=Homo sapiens GN=COL5A2 PE=1 SV=3 - [CO5A2_HUMAN]	COL5A2	0.906089	1.25323	1.07654				1.11789	1.06191		0.79148	1.06847	0.798002	0.649975				0.669731	1.06785		1.17589		0.285814	1.03452	0.904986	1.14314	15.757	25.1229
Q6YHU6	Thyroid adenoma-associated protein OS=Homo sapiens GN=THADA PE=1 SV=1 - [THADA_HUMAN]	THADA	1.27078	0.948051	1.10131		1.01743	0.985269	1.03531	0.831733	0.707589	0.869578	0.714712	1.06183	0.622583		0.912757	1.03704	0.931344	1.29648	1.52727	1.11502		0.647356	0.974117	1.02434	0.950973	16.7448	27.0712
Q8WWQ8	Stabilin-2 OS=Homo sapiens GN=STAB2 PE=1 SV=3 - [STAB2_HUMAN]	STAB2	0.990193	1.10248		0.86001				0.938432			0.977716	0.920737		1.15084				1.26979				0.309581	0.972778	1.07977	0.90091	10.4534	14.8244
Q9ULI1	Leucine-rich repeat and WD repeat-containing protein KIAA1239 OS=Homo sapiens GN=KIAA1239 PE=2 SV=3 - [K1239_HUMAN]	NWD2	1.26293					1.16968					0.847626					0.440957						0.203113	1.21631	0.644291	1.88782	5.42123	44.6317
Q03164	Histone-lysine N-methyltransferase 2A OS=Homo sapiens GN=KMT2A PE=1 SV=5 - [KMT2A_HUMAN]	KMT2A	0.958825	1.13337		0.930401	1.06084	0.949505		1.18014	1.05379	1.07281	1.05791	0.880773		1.07826	0.77462	1.12882		0.781163	0.988029	0.92498		0.138295	1.04246	0.95182	1.09523	8.64104	14.1054
Q8NI35	InaD-like protein OS=Homo sapiens GN=INADL PE=1 SV=3 - [INADL_HUMAN]	INADL	1.12292					1.43803		0.778414	0.873113	1.50661	0.981175					0.290319		0.689801	1.60977	0.698514		0.306656	1.14382	0.853916	1.33949	28.5114	57.2582
Q5T011	Protein SZT2 OS=Homo sapiens GN=SZT2 PE=2 SV=3 - [SZT2_HUMAN]	SZT2	1.44349	0.977847								1.26494	0.603647	1.03587								0.88767		0.106239	1.22876	0.842397	1.45865	19.1185	26.0733
Q9HCK8	Chromodomain-helicase-DNA-binding protein 8 OS=Homo sapiens GN=CHD8 PE=1 SV=5 - [CHD8_HUMAN]	CHD8	1.11778	1.27769	1.06038	0.998479	0.950178		0.819743	0.999375			0.833872	0.732787	0.689033	0.999836	1.18017		1.47493	1.10816				0.810211	1.03195	1.00268	1.02919	13.8443	27.7752
Q8WZ42	Titin OS=Homo sapiens GN=TTN PE=1 SV=4 - [TITIN_HUMAN]	TTN	0.958198	1.14246		1.07362			1.13192	1.10586		1.19946	1.0349	0.896646		0.923203			0.694652	0.854741		0.830849		0.00283686	1.10192	0.872499	1.26295	7.43156	12.8866
Q9HC84	Mucin-5B OS=Homo sapiens GN=MUC5B PE=1 SV=3 - [MUC5B_HUMAN]	MUC5B	1.20051			0.756459							0.762414			1.28324								0.909011	0.978482	1.02283	0.956643	32.0893	36.0063
average
